# Supplementary material for: Weighted gene co-expression network analysis identifies modules and functionally enriched pathways in the lactation process
Source: Sci Rep. 2021 Jan 27;11:2367. doi: 10.1038/s41598-021-81888-z (PMC7840764; doi:10.1038/s41598-021-81888-z)
Supplement: Supplementary file 1 [file 41598_2021_81888_MOESM1_ESM.csv]

Number	Assaf	Churra	Jersy	Kashmiri	Buffalo8	Buffalo12	Holestianl	Holestianh	DE.fishercomb	DE.invnorm	FC1	FC2	FC3	FC4	FC5	FC6	FC7	FC8	signFC	SYMBOL
1056	0	0	0	1	0	0	0	0	1	0	-0.010103872	-0.126221929	-1.011491999	-1.528406321	-0.153145781	-0.17255976	-0.229270727	-0.262895612	-1	ANKRD13D
1072	0	0	1	1	0	0	0	NA	1	0	-0.655911385	-0.192408288	-3.166787393	-2.834393848	-0.166119689	-3.226038554	-0.381386218	-0.110418352	-1	ANKRD35
1206	NA	0	0	0	0	1	0	0	1	1	-0.81451131	-0.294658349	-1.554774995	-3.369559264	-2.878153076	-4.527664665	-3.213466231	-1.480653816	-1	AQP5
1330	0	0	1	0	0	1	0	0	1	1	-1.071916375	-1.09697585	-3.287047517	-2.261103371	-0.782588218	-4.052810752	-0.605054275	-0.073482878	-1	ARMC4
1990	0	0	0	1	0	0	0	0	1	1	-0.521324582	-0.382502288	-0.158173879	-1.773053306	-0.259267885	-0.586483745	-1.435111863	-0.634527951	-1	CAPN10
2162	0	0	1	1	0	0	0	0	1	1	-0.82111327	-0.124595464	-1.510601334	-1.231494792	-0.043347702	-0.503112279	-0.243554789	-0.572038877	-1	CCDC61
2610	0	0	0	0	1	0	NA	NA	1	1	-2.677490674	-1.31075092	-0.389722231	-0.377416217	-1.263425997	-3.927851679	-1.748864019	-0.123512541	-1	CHRDL2
5351	0	0	0	1	0	0	0	0	1	0	-0.077645806	-0.57370201	-0.510438548	-1.308294614	-0.449227172	-0.456293646	-0.318490608	-0.686216196	-1	GSDMD
5677	0	0	0	1	NA	0	NA	NA	1	0	-0.18798209	-0.124752507	-1.536137361	-3.401314567	-0.703473042	-1.164420732	-1.421556953	-0.828014382	-1	HPDL
5783	0	0	1	1	0	0	0	0	1	1	-0.396878888	-0.203616608	-1.751918793	-1.267513872	-0.05182648	-0.487551721	-0.595971843	-0.08280393	-1	IAH1
5814	0	0	1	0	0	0	0	0	1	1	-0.35033637	-0.510804688	-1.487539126	-0.813829959	-0.555712408	-0.979468616	-0.99944878	-0.606735325	-1	IFI35
6155	0	0	1	1	0	0	NA	NA	1	0	-0.432086013	-0.173428129	-2.986270195	-2.792586019	-0.242901353	-0.13413296	-1.051558156	-0.302107495	-1	IZUMO4
6176	0	0	1	1	0	0	0	0	1	0	-0.468194088	-0.715904635	-1.662582831	-1.354501717	-0.183325913	-0.986541907	-0.078638737	-0.018682392	-1	JMJD7
7724	0	0	1	0	0	0	0	0	1	1	-0.551997448	-0.327012154	-1.339544692	-0.504299939	-0.499675052	-0.414747309	-0.122328233	-0.097401753	-1	MVP
8307	0	0	1	1	0	0	0	0	1	0	-0.20327308	-0.61714914	-1.547036897	-1.731732258	-0.924574035	-0.156223761	-0.075609514	-0.091324549	-1	NT5C
8320	0	0	0	1	0	0	0	0	1	0	-0.591208624	-0.439202266	-0.519554165	-1.545734783	-0.088615736	-0.715188794	-0.090541017	-0.045141254	-1	NTHL1
8423	0	0	0	1	0	1	0	0	1	1	-1.091423523	-0.619398969	-0.692150883	-1.46393041	-0.467005931	-1.901891584	-0.456125431	-0.239645087	-1	OBSL1
9153	0	0	0	0	1	0	0	0	1	1	-0.965283737	-0.569328698	-0.206881042	-1.586444024	-2.810962915	-2.674206207	-0.402284897	-0.830349252	-1	PLEKHS1
9625	0	0	0	1	0	0	0	0	1	1	-0.215983978	-0.251087996	-0.784006556	-1.658435921	-0.858540987	-0.893104854	-0.145712617	-0.026672651	-1	PSMB10
9631	0	0	0	1	0	0	0	0	1	1	-0.254098699	-0.489874809	-0.635960467	-1.189305626	-0.559325782	-0.718111145	-0.903526601	-0.316522996	-1	PSMB8
10500	0	0	0	0	0	0	0	0	1	1	-1.292617364	-0.715414155	-0.95853398	-0.700139371	-0.534090804	-0.210563235	-0.11734714	-0.89573068	-1	RTP4
10669	0	0	1	1	0	0	0	0	1	0	-0.222842107	-0.068915752	-1.969673028	-1.904236764	-0.509197657	-1.434687511	-0.171276158	-0.034562747	-1	SCRN2
12295	0	0	0	1	0	1	0	0	1	1	-0.326253963	-0.218859023	-1.099748147	-1.203755256	-0.23565672	-0.97699211	-0.078519866	-0.225670879	-1	THAP3
12617	0	0	1	0	0	1	0	0	1	1	-0.424301822	-0.310050896	-1.598179692	-0.648915013	-0.537257939	-1.433365778	-0.396890388	-0.04453264	-1	TMEM80
14045	0	0	0	1	0	0	0	0	1	0	-0.258391384	-0.048392112	-0.953798494	-1.14132288	-0.046922346	-0.81082744	-0.170646233	-0.19025297	-1	ZNF692
14065	0	0	1	1	0	0	0	0	1	0	-0.180688922	-0.330519978	-1.407672499	-1.635096416	-0.157542935	-0.312553905	-0.033878379	-0.053607642	-1	ZNF787
960	0	0	0	1	0	1	0	0	1	1	0.092948822	0.258660145	1.62142131	1.71409484	0.246163148	1.678750103	0.688194489	0.166289467	1	ALG6
1319	0	0	1	1	0	0	0	0	1	1	0.463262088	0.351813818	1.669397619	1.376775004	0.350499983	0.294005714	0.058081488	0.036530746	1	ARL6IP1
1476	0	0	0	1	0	1	0	0	1	1	0.77543308	0.293637952	1.202500713	1.346933388	0.094207975	1.100631658	0.623259628	0.25142537	1	ATP11B
1492	0	0	0	0	0	0	0	0	0	1	0.814678021	0.338920706	1.174198872	0.612716975	0.329379965	0.202392371	0.4645761	0.214257265	1	ATP2A2
1573	0	0	0	1	0	0	0	0	1	0	0.188227674	0.24853614	1.094442032	1.389184463	0.301849984	0.341873119	0.130096449	0.010009971	1	AZIN1
1850	0	0	0	1	0	0	0	0	1	0	0.009670863	0.19195411	0.176936032	1.532170806	0.105711968	0.451617324	0.647794662	0.253895473	1	C1D
1963	0	0	1	1	0	0	0	0	1	0	0.81740091	0.056330659	1.140638883	1.266700131	0.38059581	0.404842114	0.437137884	0.087281702	1	CALU
2099	0	0	0	0	0	0	0	0	0	1	0.608495444	0.328279316	1.518835374	0.876560623	0.076252165	1.369961201	0.507032205	0.360485635	1	CCDC126
2245	0	0	0	1	0	0	0	0	1	0	0.771842286	0.350833489	0.188897104	1.436761597	0.334222923	0.640238062	0.074299694	0.025269218	1	CCPG1
2346	0	0	0	1	0	1	0	0	1	0	0.281469002	0.027510088	0.350644201	1.228522204	0.14328385	1.129482625	0.238061677	0.204824524	1	CDC37L1
2504	0	0	1	0	0	0	0	0	1	0	0.237847349	0.014539265	1.342374379	0.908403128	0.071325018	0.771460083	0.386369591	0.122560361	1	CEP57
2517	0	0	1	1	0	0	0	0	1	1	0.441797677	0.170193211	2.163943579	1.446737379	0.079866004	0.388930966	0.42712074	0.023582496	1	CEPT1
2713	0	0	1	1	0	1	0	0	1	1	0.311588373	0.23952718	1.564874711	1.170657274	0.353874804	0.918445293	0.324292395	0.047664396	1	CLDND1
2736	0	0	0	1	0	0	0	0	1	1	0.293487795	0.365841923	1.864223609	2.032028397	0.216904957	1.166917185	0.148341702	0.23168297	1	CLIC2
3169	0	0	0	1	0	0	0	0	1	0	0.195645338	0.079221736	0.854225176	1.086612734	0.013000219	0.757863472	0.269427494	0.114432427	1	CUL3
3221	0	0	0	1	0	NA	0	0	1	1	1.832033784	0.0661707	1.609244496	3.594824064	0.100542173	3.328917332	0.942806397	0.521475098	1	DAB2
3397	0	0	0	1	0	0	0	0	1	1	0.528666109	0.41260435	0.918554908	1.153433877	0.343661487	0.286503725	0.858387985	0.239476773	1	DERL1
3545	0	0	0	0	0	0	0	0	1	1	0.428536542	0.526540631	1.109997631	0.741820935	0.062133755	0.435695118	0.907752209	0.379573239	1	DNAJB11
3554	0	0	0	1	0	0	0	0	1	1	0.885527913	0.548278644	1.265064459	1.967214724	0.331903247	0.761118729	0.687073253	0.490359003	1	DNAJB9
3571	0	0	0	0	0	0	0	0	1	1	0.74149801	0.513968987	0.336177472	0.247027902	0.223858445	0.322163142	1.0524681	0.535605368	1	DNAJC3
3787	0	0	0	1	0	0	0	0	1	0	0.131127164	0.037681698	0.330099357	0.930264224	0.1994747	0.538669838	1.126562736	0.345007472	1	EBAG9
3921	0	0	0	1	0	0	0	0	1	0	0.216288877	0.089983205	0.054332952	1.640764189	0.447546786	0.398604841	0.082163929	0.223297264	1	EIF4G2
4220	0	1	1	0	0	0	0	NA	1	1	0.008486588	1.033075509	1.882343567	0.514341183	0.845115331	0.374848427	1.535619339	3.240262541	1	F2R
4609	0	0	0	0	0	0	0	0	1	0	0.840383842	0.530855107	0.038093645	0.541634718	0.852855412	0.189073333	0.999170254	0.651125809	1	FICD
4786	0	0	0	1	0	0	0	0	1	0	0.803912881	0.043710728	1.140016858	1.772222195	0.921556156	0.035343983	0.204643669	0.065247117	1	FUT11
4874	0	0	0	0	0	0	0	0	0	1	0.437994893	0.353633793	1.263976904	0.196445339	0.618064079	0.694369314	0.789690069	0.505069257	1	GALNT3
4942	0	0	0	1	0	0	0	0	1	0	0.420134049	0.209765147	1.576184355	1.981474387	0.961913072	0.119614784	1.192878849	0.507058214	1	GCNT4
5020	0	0	0	1	0	1	0	0	1	0	0.442108187	0.150241478	0.226403783	1.173225716	0.063401777	1.073727463	0.370744062	0.061864874	1	GINM1
5247	0	0	0	0	0	0	0	0	1	1	0.373532659	0.382401702	0.930647179	1.130449584	0.306141769	0.6370903	0.824057989	0.35881617	1	GPR180
5374	0	0	0	1	0	0	0	0	1	1	0.354289379	0.094915552	0.946390354	1.11920281	0.31427154	0.492488205	0.521611145	0.119189988	1	GTF2E1
5460	0	0	0	1	0	0	0	0	1	0	0.22711593	0.066212711	0.728394747	1.891836762	0.358002923	0.392127957	0.448975285	0.1675879	1	HCFC2
5522	0	0	0	1	0	0	0	0	1	1	1.010308799	0.474008282	0.24518552	0.813950006	0.796440865	0.225535169	0.160220098	0.44459966	1	HERPUD1
5686	0	0	0	1	0	1	0	NA	1	1	0.307160509	0.953213782	0.958177299	1.61220407	2.439636452	2.066432309	0.111839046	1.609316287	1	HPSE
5731	0	0	1	1	0	1	0	0	1	1	0.693877643	0.562523621	1.49554688	1.495183758	0.413325122	1.609441479	0.748305668	0.085083289	1	HSPA13
6472	0	0	1	1	0	0	0	0	1	1	0.924973485	0.46034157	1.992692787	1.450826386	0.201882438	0.40293714	0.153987542	0.004711918	1	KLHL11
6678	0	0	1	1	0	0	0	0	1	1	0.636503661	0.259965459	1.761843731	1.511286087	0.137091797	0.850811853	0.112928465	0.049207169	1	LEMD3
6765	0	0	0	0	0	0	0	0	1	1	0.410072791	0.320870961	0.781342528	0.229153785	0.378645832	0.684347013	0.377560216	0.022349045	1	LMBRD1
6766	0	0	0	1	0	0	0	0	1	1	0.698007741	0.245701525	0.951374752	1.785227748	0.030773214	0.95912693	1.188820415	0.456765999	1	LMBRD2
6949	0	0	1	1	1	0	0	0	1	0	0.407983879	0.021027095	1.491062838	2.017899326	1.494074419	0.002448675	0.97405516	0.024698411	1	LTBP2
7036	0	0	0	1	0	0	0	0	1	1	0.4427266	0.501570866	0.077527498	1.292967769	0.289581445	0.71706803	0.867115842	0.312644786	1	MAGT1
7180	NA	0	0	0	0	0	0	NA	1	0	1.253243428	2.127011262	0.358271558	0.066455764	1.093661579	2.761227913	0.123196377	1.772928762	1	MBOAT2
7636	0	0	1	1	0	0	0	0	1	1	1.204863116	1.17943494	1.855928225	2.353301257	0.87409209	0.02563816	0.738406934	0.316751838	1	MSMO1
7730	0	0	0	0	0	1	0	0	1	0	0.632745242	1.351781205	1.413118882	0.232015441	0.810370763	2.337721993	0.153069037	1.437963449	1	MXRA5
7893	0	0	0	1	0	0	0	0	1	0	0.052152872	0.191376245	0.852288691	1.304646024	0.204111143	0.635998897	0.08977558	0.03042279	1	NCBP1
8342	0	0	1	0	0	0	0	0	1	1	0.298515003	0.89047134	1.319990801	0.543418995	0.893251997	0.468155343	1.921086496	1.792922137	1	NUCB2
8557	0	0	0	1	0	1	0	0	1	1	0.454740099	0.167681269	0.551007912	1.873512615	0.159397272	1.087193265	0.462646798	0.095626933	1	OXR1
8789	0	0	1	0	0	0	0	0	1	1	0.611806133	0.297201836	1.304808315	0.749951807	0.172965723	0.494963634	0.732555308	0.105855063	1	PDIA3
8993	0	0	1	1	0	0	0	0	1	1	0.1030879	0.210458946	1.661725158	1.152563538	0.078155026	0.363012995	0.46026625	0.120929026	1	PIGU
9161	0	0	0	1	0	1	0	0	1	1	0.393182735	0.78713507	1.562204151	1.844624824	0.081785419	1.759378848	0.107137494	0.613211141	1	PLK2
9372	0	0	0	0	0	1	0	0	1	1	0.710387029	0.169767492	0.340958657	0.821918344	0.378364819	1.065527898	0.783698355	0.66367885	1	PPP1R15B
9642	0	0	1	1	0	0	0	0	1	1	0.368756155	0.174807106	1.136637882	1.524462004	0.047675305	0.791565669	0.302864818	0.018993578	1	PSMD12
9883	0	0	1	1	0	1	0	0	1	1	0.29522046	0.322122466	1.204235951	1.169711537	0.231530827	0.832738215	1.309158437	0.539367272	1	RAD21
10255	0	0	1	1	0	0	0	0	1	1	0.578582189	0.315227214	1.320616772	1.061021725	0.548798675	0.192707959	0.6714419	0.007803166	1	RNF103
10256	0	0	0	1	0	0	0	0	1	0	0.319953895	0.235285681	0.074522192	1.27204048	0.50410903	0.186804023	0.217235236	0.301754437	1	RNF11
10612	0	0	1	1	0	0	0	0	1	1	0.534513044	0.132458338	1.329105349	0.930910239	0.292650498	0.206859086	0.733617235	0.320668807	1	SCAF4
10728	0	0	0	1	0	0	0	0	1	1	0.659038243	0.286915159	0.677692341	1.688713888	0.734057773	0.723959794	0.655156049	0.039034114	1	SEL1L
11157	0	0	0	1	0	0	0	0	1	1	0.131439302	0.268055253	0.986003558	1.387105707	0.176767256	0.904335524	0.91219352	0.456513158	1	SLC30A5
11158	0	0	0	1	0	0	0	0	1	1	0.433335741	0.696704597	0.482539158	1.674552339	0.27177134	0.35943889	1.04594757	0.529669936	1	SLC30A6
11165	0	0	0	0	0	0	0	0	1	1	0.562126939	0.453772407	0.704978208	0.908451103	0.284155162	0.52338387	1.131826254	0.511274384	1	SLC33A1
11591	0	0	0	1	0	0	0	0	1	1	0.387765894	0.504053519	0.416593847	0.926932963	0.221765502	0.287586288	0.568170427	0.240894468	1	SPCS2
11636	0	0	0	1	0	0	0	0	1	1	0.394989366	0.320986061	0.345750764	1.239210298	0.200373132	1.138776734	0.511831108	0.021070053	1	SPPL2A
11728	0	0	0	1	0	0	0	0	1	1	0.286421554	0.568520231	0.276111815	0.750515937	0.171556018	0.206846933	0.748530548	0.455256735	1	SSR1
11847	0	0	0	1	0	0	0	0	1	1	0.158848953	0.360831464	0.854603695	0.846474721	0.385883956	0.136067664	0.866934815	0.214152798	1	STT3A
11881	0	0	0	1	0	1	0	0	1	1	0.913297133	0.502329489	0.125630014	1.636090106	0.043827222	1.346026513	0.847578124	0.940055063	1	SUCO
12408	0	0	0	1	0	0	0	0	1	1	0.439751341	0.367780649	0.755453062	1.523516588	0.448328228	0.306129038	0.502664179	0.163332273	1	TM9SF2
12409	0	0	0	1	0	1	0	0	1	1	0.435941312	0.444243351	0.549886028	1.185524598	0.374129812	1.305846107	0.710549051	0.281254345	1	TM9SF3
12432	0	0	0	1	0	0	0	0	1	1	0.532749561	0.471765738	0.30615844	1.226022772	0.429574163	0.722912195	1.168694201	0.588596688	1	TMED2
12581	0	0	1	1	0	0	0	0	1	1	0.367007016	0.07218434	1.533415184	1.355373531	0.337056849	0.681760796	0.644746711	0.099326035	1	TMEM39A
12733	0	0	0	0	0	0	0	0	1	0	1.115337981	0.43565408	0.236895117	0.340442927	0.891682321	0.408837552	0.494853437	0.704008987	1	TOB1
12829	0	0	0	1	0	0	0	0	1	1	0.626794796	0.611036583	0.112729113	0.772136524	0.03329815	0.618197779	1.442846602	0.533539777	1	TRAM1
13128	0	0	1	1	0	0	0	0	1	1	0.561215771	0.405161687	1.230050615	0.785788603	0.021958121	0.160175303	0.302308883	0.174631526	1	TXNDC11
13215	0	0	1	1	0	0	0	0	1	1	0.146727354	0.031429395	1.203372978	1.581235151	0.300716086	0.371299489	0.309763373	0.176295441	1	UBQLN1
13375	0	0	0	0	0	0	0	0	1	1	0.310400877	0.695418772	0.457848197	0.458589921	0.767870568	0.397571083	0.660833964	0.299548354	1	UXS1
13694	0	0	0	1	0	1	0	0	1	1	0.290930291	0.246811714	0.556010448	1.74901337	0.504590059	0.806100556	0.613510313	0.294053254	1	YIPF5
13695	0	0	0	1	0	0	0	0	1	1	0.207724491	0.380006567	0.302091806	1.102202366	0.506129482	0.419422773	0.680477095	0.3715787	1	YIPF6
13716	0	0	1	1	0	0	0	0	1	1	0.47064786	0.182836748	1.309637485	1.321702084	0.069817555	0.584672768	0.063090997	0.063366695	1	YWHAZ
13743	0	0	0	1	0	0	0	0	1	0	0.441138945	0.022241333	1.00908668	1.508308791	0.012549738	0.319207211	0.279896265	0.051621187	1	ZBTB33
13817	0	0	0	1	0	0	0	0	1	1	0.186543773	0.268819423	0.287184765	0.904932398	0.240858742	0.483631317	0.595880866	0.184658377	1	ZDHHC6
