# Supplementary material for: Weighted gene co-expression network analysis identifies modules and functionally enriched pathways in the lactation process
Source: Sci Rep. 2021 Jan 27;11:2367. doi: 10.1038/s41598-021-81888-z (PMC7840764; doi:10.1038/s41598-021-81888-z)
Supplement: Supplementary file 2 [file 41598_2021_81888_MOESM2_ESM.csv]

Number	Assaf	Churra	Jersy	Kashmiri	Buffalo8	Buffalo12	DE.fishercomb	DE.invnorm	FC1	FC2	FC3	FC4	FC5	FC6	signFC	SYMBOL
380	0	0	0	0	0	0	0	1	-0.795387386	-0.798714125	-0.247613882	-1.363916038	-0.643853755	-0.913900354	-1	ADAMTSL4
425	0	0	0	0	0	1	1	1	-0.052661511	-0.558490516	-0.752884346	-0.270460429	-1.948635338	-1.51036065	-1	ADPRM
1067	0	NA	0	0	0	0	1	1	-0.855696964	-0.436959398	-0.123236824	-0.440321117	-0.435856221	-2.44322336	-1	ATG16L2
1781	0	0	NA	0	0	0	1	0	-2.230545072	-0.164765185	-0.960807567	-0.756656169	-2.713099969	-2.455959709	-1	CCDC65
2001	1	0	1	0	0	0	1	0	-1.137335554	-0.42356117	-0.885631907	-0.026480469	-1.769698837	-0.03376097	-1	CDH3
2133	0	0	0	0	0	1	1	0	-0.015846156	-0.033583112	-0.157168924	-0.263766393	-1.958637823	-2.349706791	-1	CEPT1
2197	NA	1	0	0	0	0	1	1	-3.253542918	-1.912422335	-0.037647903	-0.595910048	-1.19500058	-1.899171374	-1	CHI3L1
2505	0	0	0	1	0	0	1	1	-0.539048111	-0.294505563	-0.419140961	-5.471890432	-2.734250451	-0.825512548	-1	COL4A1
2506	0	0	NA	1	0	1	1	1	-0.551883806	-0.428363065	-0.960807567	-6.358956477	-0.63804617	-2.44261975	-1	COL4A2
3227	0	0	0	0	0	1	1	1	-0.623972605	-0.57345692	-0.12791049	-0.690443037	-1.84401002	-2.73778371	-1	DOCK3
3648	0	0	NA	1	0	NA	1	0	-0.499485047	-0.160717557	-3.999243208	-2.897966248	-0.791697495	-1.598113428	-1	ENTPD3
3775	1	0	0	0	0	0	1	1	-3.630713313	-0.614843516	-0.103726869	-0.928799904	-0.584394175	-2.568944739	-1	ETV4
4076	0	1	0	0	0	0	1	0	-0.356064124	-1.131457931	-0.237039106	-0.220784239	-0.012089882	-0.589024122	-1	FBXL12
4133	1	0	NA	0	0	1	1	1	-1.49942382	-0.192558077	-1.051580044	-0.764139538	-2.646700995	-2.585432836	-1	FCER1G
4216	0	0	0	0	0	NA	0	1	-0.626030292	-0.528418191	-0.256557463	-1.147834139	-0.698631213	-0.147593826	-1	FHIT
4266	0	NA	NA	NA	0	1	1	0	-0.323799997	-0.826265095	-0.329386059	-3.537398481	-1.782822851	-7.374814643	-1	FLT4
4362	0	0	0	0	NA	1	1	1	-0.552473732	-1.477460285	-0.062442986	-2.738639706	-3.201927639	-3.709606394	-1	FRRS1L
4704	0	NA	0	0	0	1	1	1	-1.070229084	-0.211355178	-0.435036596	-2.962370149	-2.785909395	-2.866313307	-1	GLT1D1
4722	1	0	NA	0	0	0	1	1	-1.673292802	-0.426604172	-0.960807567	-1.610923618	-0.706593054	-1.220627685	-1	GMIP
4755	1	0	1	0	0	0	1	1	-0.809526092	-0.72363883	-0.679054192	-1.072194553	-0.362831732	-1.065711836	-1	GNG7
4850	0	0	0	0	1	1	1	0	-0.498026441	-0.003029874	-0.518768013	-0.048987386	-4.663452209	-3.488060606	-1	GPR155
5178	0	0	0	0	0	0	1	1	-0.535099526	-0.035077682	-0.36431635	-0.782973613	-1.79530951	-1.412429475	-1	HIP1
5458	0	1	0	0	0	0	1	1	-0.51640636	-1.534555865	-0.066388949	-0.343576733	-0.512796683	-0.994026386	-1	IFT81
5729	1	0	0	0	0	0	1	1	-1.598694363	-0.451859481	-0.746710078	-0.97648223	-0.209857029	-1.150185534	-1	ITGAL
6228	1	0	0	0	0	1	1	1	-1.858362041	-0.55001732	-0.105877979	-0.857457157	-0.680079866	-1.46763883	-1	LAMP3
6249	1	0	0	0	0	0	1	0	-1.854459193	-0.001616029	-0.231961193	-0.596316447	-0.237159724	-1.006042466	-1	LAT2
6609	0	0	1	0	0	0	1	0	-0.395823069	-1.283880992	-2.442469028	-0.012955974	-1.640783952	-0.222681408	-1	LYSMD2
6799	0	0	1	0	0	0	1	1	-0.38777679	-0.17446521	-3.438709543	-0.907139967	-0.268300268	-1.613959354	-1	MBP
7352	0	0	0	0	0	0	1	1	-1.073439393	-1.095977255	-0.404524058	-0.064078589	-1.296043544	-1.855457772	-1	MYBL1
7414	1	0	NA	0	1	0	1	0	-0.992392043	-0.223641033	-0.239467714	-0.000939457	-4.943327132	-0.669013845	-1	MYOF
7513	1	NA	0	0	0	0	1	1	-2.079257425	-1.69943203	-0.111930355	-3.461286794	-1.658102713	-1.928211932	-1	NCF1
8184	0	1	NA	0	0	1	1	1	-1.936384283	-1.847622542	-0.840288951	-0.434371879	-1.627994888	-1.304501529	-1	P2RY1
8262	1	0	0	0	1	0	1	1	-1.797662772	-0.355935906	-0.336341232	-0.401196847	-3.05882083	-0.93227993	-1	PARM1
8584	0	0	0	0	0	1	1	0	-0.119104644	-0.489987613	-0.080079654	-0.393321919	-1.218131283	-1.927660743	-1	PIAS3
8699	0	0	0	0	1	0	1	1	-1.499998129	-0.133866869	-0.283213473	-0.869923377	-3.941677459	-0.56210282	-1	PLA2G7
8742	0	0	0	0	0	1	1	1	-0.150204192	-0.103018927	-1.382396772	-0.920557627	-1.003435866	-2.368123426	-1	PLEKHA3
9362	0	0	NA	1	0	NA	1	0	-0.252778328	-0.010241628	-0.427868914	-2.840658495	-1.180154075	-3.010550287	-1	PTPRU
9841	1	0	0	0	0	0	1	1	-1.546563828	-1.223553574	-0.357345381	-0.369338167	-0.850748462	-0.37261788	-1	RIPK3
9866	0	0	0	0	0	1	1	1	-0.472534163	-1.158046667	-0.506483572	-0.387273329	-0.505214181	-1.543680698	-1	RNASEL
9921	0	0	1	0	0	0	1	0	-0.045563058	-0.061346865	-0.585830987	-0.145030595	-1.505728582	-0.291989876	-1	RNF219
9964	0	0	0	0	0	1	1	1	-0.484602629	-0.433383915	-0.793545399	-0.237749425	-0.162830351	-4.892014806	-1	RPA2
10090	0	0	NA	0	0	1	1	0	-0.278266705	-0.39404332	-1.94755543	-0.055807459	-0.738616457	-3.381168453	-1	RSPH9
10119	NA	0	0	1	0	0	1	1	-0.601640252	-0.342133752	-0.183057988	-5.721374922	-0.650706791	-2.657269426	-1	RUFY4
10164	0	1	0	0	0	0	1	1	-0.509453832	-1.269462044	-0.23548119	-0.388355044	-0.077603282	-0.645940976	-1	S1PR2
10209	0	0	0	0	0	0	1	0	-0.492900708	-0.061218834	-0.525335947	-0.262793091	-2.631933923	-1.187794524	-1	SASS6
10458	0	0	NA	0	0	0	1	1	-1.153872813	-1.202772901	-2.959555596	-0.474313003	-1.072876746	-0.931373822	-1	SFXN1
10576	0	0	0	0	0	1	1	1	-0.866934003	-1.767052074	-0.303603166	-0.691686786	-2.472029556	-2.953078827	-1	SIRPB2
10608	1	0	1	0	0	1	1	1	-2.752641934	-0.935200972	-1.306729755	-3.35569475	-1.389168047	-4.37315796	-1	SLAMF6
10785	0	0	0	0	0	1	1	0	-0.307687128	-0.179519593	-0.053460313	-0.396920688	-3.425270788	-1.873782484	-1	SLC35A1
10840	1	0	0	0	1	0	1	1	-1.58975205	-0.635896817	-0.435348667	-2.919303062	-2.350745857	-1.858630973	-1	SLC40A1
10937	0	0	0	0	0	0	1	0	-0.232786978	-0.404282214	-0.564084171	-1.358210512	-3.564194976	-1.904502948	-1	SLCO4C1
11226	1	0	0	0	0	0	1	1	-1.629896838	-0.581435673	-0.214701321	-1.905873271	-1.440946061	-1.599883535	-1	SPI1
11413	1	NA	0	0	0	1	1	1	-1.424257907	-2.044905687	-0.160232879	-1.484709366	-2.320717533	-5.048079162	-1	STEAP4
11529	1	0	0	0	0	0	1	0	-1.412148145	-0.090986059	-0.443128642	-2.437250896	-0.472259442	-0.13921682	-1	SUSD3
11842	1	0	1	0	0	0	1	1	-2.599317938	-0.685324673	-0.661880083	-1.401761972	-0.150562455	-0.417768661	-1	TESPA1
12008	0	0	0	0	1	0	1	0	-0.389398991	-1.217119207	-0.002240858	-0.577915043	-3.722681125	-1.831907472	-1	TLR8
12067	0	NA	0	0	0	0	0	1	-0.561375123	-1.577451884	-0.667601018	-1.070125337	-0.90956689	-1.999621811	-1	TMEM119
12378	1	0	1	0	0	1	1	1	-1.895767727	-0.244106428	-0.576734649	-0.764976518	-1.975018795	-2.171893175	-1	TOX
12866	0	0	0	0	0	1	1	0	-0.401438306	-0.30906775	-0.021363225	-0.256668809	-1.173787969	-2.423539462	-1	UFSP2
13183	0	0	0	0	0	0	1	1	-0.165786434	-0.351823498	-0.521549168	-0.348556863	-0.605290825	-1.19494845	-1	WDR82
13293	0	0	0	0	0	1	1	0	-0.521450206	-0.038600315	-0.355072959	-0.106105904	-1.506676044	-1.324276567	-1	YAF2
13457	0	0	1	0	0	0	1	1	-0.399017789	-0.551378609	-0.407147172	-0.190461092	-0.835709046	-1.641835163	-1	ZFP62
13631	0	0	0	0	0	1	1	1	-0.857583206	-0.66270465	-0.635461074	-0.098461091	-0.609720193	-1.031782562	-1	ZNF583
13666	0	0	0	0	0	1	1	0	-0.010212488	-0.255944347	-0.194096378	-0.179367503	-1.480779808	-1.806687018	-1	ZNF706
707	1	0	0	0	0	1	1	1	1.200408932	0.624550996	0.105433845	0.075894114	1.58687347	1.783223036	1	ANKRD9
928	1	0	0	0	0	0	1	1	1.275224053	0.691904516	1.231648466	0.50073828	1.591602307	0.65085268	1	ARL4A
1098	1	0	NA	0	NA	0	1	1	2.776056666	1.147404838	1.650188696	1.290853271	2.621769931	0.183472148	1	ATP13A4
1981	0	0	0	0	0	1	1	1	0.5963363	0.22914623	0.018902048	0.890522923	1.414457329	2.765773198	1	CDCA4
3820	1	0	0	0	0	0	1	1	3.057144303	0.698929145	0.25655017	0.269019325	1.879494465	1.006753002	1	EXTL1
4637	0	0	0	1	0	0	1	0	0.672230948	0.068165972	0.003133589	1.473681938	0.981391075	1.145736996	1	GINS1
4908	1	0	0	0	0	0	1	1	2.383306138	0.211519145	0.112408678	0.485901659	1.107179583	0.487680824	1	GRAMD1B
4920	0	0	1	0	0	NA	1	0	0.893129105	1.005795991	0.821309435	0.004057848	0.892564363	0.905716026	1	GRHL2
5881	1	0	1	0	0	0	1	1	1.342403162	1.444004923	3.594914926	0.03374544	1.254432794	2.078211972	1	KCNK1
6732	1	0	NA	0	0	NA	1	1	4.538589955	1.232702814	0.007381649	1.091195322	0.244552261	0.080708663	1	MAPK4
6953	0	0	1	0	0	0	1	1	0.103090219	0.057142782	0.813458758	0.589942604	1.423749073	0.92034266	1	MFSD12
7353	0	0	0	1	0	1	1	1	0.931016144	0.2289866	0.10490423	1.516724308	0.51928832	2.803728218	1	MYBL2
8673	0	0	0	1	1	1	1	1	0.111671506	2.260059708	0.223355765	1.776627915	2.027922193	2.608881826	1	PKIG
8814	1	0	0	0	0	0	1	1	1.285125227	1.370356823	0.503089175	1.35479611	0.696620953	0.725049902	1	PMP22
9390	0	0	1	0	0	1	1	1	0.098547237	0.598496259	1.189864537	0.209799038	1.028876876	2.587217269	1	PXDC1
9522	0	0	0	NA	0	0	1	0	1.036145921	0.049263611	0.261848392	0.414403907	2.64614583	2.308040234	1	RAI2
9573	1	0	0	0	0	NA	1	1	1.971000648	1.783343083	0.038363926	1.605728885	0.53268361	2.649308541	1	RASD1
10784	0	0	NA	0	1	0	1	0	0.348993427	0.220486644	0.907307539	0.471395167	3.470623838	2.101000224	1	SLC34A3
11057	NA	0	NA	NA	0	1	1	0	0.502658186	0.584122755	0.040610779	0.248034278	2.220315378	5.408868979	1	SNCG
11451	0	0	0	0	0	0	1	0	0.709007761	0.046668803	0.553916983	0.013533126	1.049870987	1.974002315	1	STRA8
11957	1	0	1	0	NA	0	1	1	1.932643291	0.64593668	0.971382554	0.462117624	4.691806699	3.281187606	1	TIE1
