# Supplementary material for: Weighted gene co-expression network analysis identifies modules and functionally enriched pathways in the lactation process
Source: Sci Rep. 2021 Jan 27;11:2367. doi: 10.1038/s41598-021-81888-z (PMC7840764; doi:10.1038/s41598-021-81888-z)
Supplement: Supplementary file 3 [file 41598_2021_81888_MOESM3_ESM.csv]

Gene.Number	Assaf	Churra	Jersy	Kashmiri	Buffalo8	Buffalo12	DE.fishercomb	DE.invnorm	FC1	FC2	FC3	FC4	FC5	FC6	signFC	symbol
773	0	1	0	0	0	0	1	1	-1.17089988	-1.141460013	-0.493894055	-0.350999346	-1.280860759	-1.692481707	-1	APBB1
2461	NA	0	1	NA	NA	0	1	0	-0.472603805	-1.106097936	-1.281627199	-0.465225055	-2.058592663	-2.461559571	-1	CNTN4
4522	1	0	0	0	0	0	1	1	-0.806541387	-0.9075525	-5.202136415	-0.524497215	-1.167797273	-2.711203655	-1	GATA1
5246	0	0	0	0	0	0	1	0	-0.267743996	-0.416213664	-0.757968724	-1.166716488	-1.680140505	-3.440581638	-1	HOMER2
5904	1	0	0	0	0	0	1	1	-0.546384527	-0.794658897	-0.727061213	-0.674308567	-2.9830315	-3.359010514	-1	KCNQ1
9811	0	0	0	0	0	0	1	0	-0.446251138	-0.237356693	-0.790418944	-0.367830464	-3.331639706	-4.903609678	-1	RHPN1
10495	0	0	1	0	0	0	1	0	-0.525851747	-1.473630617	-0.03082988	-0.583351814	-1.536736269	-0.399038365	-1	SH3BGRL
10527	1	0	0	0	0	0	1	0	-0.220822521	-0.775734028	-2.297468411	-0.392434017	-1.50618574	-0.964678381	-1	SHCBP1
12519	0	0	0	0	0	0	1	1	-0.224131589	-1.061076876	-0.473165672	-0.561693719	-1.583597479	-0.966307517	-1	TRIM68
177	0	1	0	0	0	0	1	0	2.071192059	0.205818443	0.10886252	0.132257075	0.601404084	0.740555832	1	ABCA2
1241	0	1	0	0	0	0	1	0	1.827263811	2.286840386	0.777534326	0.467276186	0.789061297	0.51581357	1	BAMBI
2574	0	0	0	0	0	0	0	1	0.312527204	1.303363669	0.182157099	0.594531192	1.452726204	0.92806424	1	COX1
2723	0	0	0	0	1	0	1	0	0.43955042	2.313794937	0.243000373	0.599866445	0.627859659	0.258159479	1	CST6
3011	0	0	0	0	0	0	1	1	1.644835092	0.871885191	0.916194358	0.567005652	1.138208987	0.457456994	1	DEPDC7
4345	1	0	0	0	0	0	1	0	0.660956924	0.028917978	0.58329532	0.555778289	1.912122719	0.617424061	1	FRAT2
4558	0	0	0	0	0	0	0	1	1.523204066	2.023207786	0.453779187	0.479726819	0.604307799	1.019867992	1	GCNT4
4898	0	0	0	0	0	0	1	1	0.271812613	0.487056159	0.537114604	1.29717229	1.021095998	1.227699786	1	GPSM1
5353	0	0	0	0	0	0	1	1	0.663540474	0.479795575	0.277078988	0.862263218	0.900788954	1.294966892	1	HSPA5
5355	0	0	0	0	0	0	1	1	0.442378564	0.813311556	0.700261402	0.378141578	1.007770019	1.415216985	1	HSPA8
5368	0	0	0	0	1	0	1	1	0.207906354	1.735190623	0.931622859	0.350221606	0.569543286	1.725380729	1	HSPH1
6203	0	0	1	0	0	0	1	0	0.033021693	1.491683405	0.499602294	0.677840052	0.137087004	0.432397364	1	L1CAM
6266	1	0	0	0	0	NA	1	0	1.786993946	0.381018102	2.494342084	0.65633426	0.507442885	3.64852476	1	LCN12
7536	0	0	0	0	0	0	1	1	0.639332225	0.883275492	0.271074873	0.747216491	1.565357465	0.452003246	1	ND2
8376	0	1	0	0	0	0	1	0	2.289533589	0.302629478	0.603256884	0.079237245	0.45095196	0.218113927	1	PDE3B
11071	0	0	0	0	0	NA	1	1	0.195587917	0.150467351	0.933768256	0.564329116	1.01121465	0.175923241	1	SNRNP70
11957	NA	NA	0	0	NA	1	1	0	1.342683818	0.234380931	0.177274059	0.363233379	1.789373549	1.427068489	1	TIE1
