# Supplementary material for: Weighted gene co-expression network analysis identifies modules and functionally enriched pathways in the lactation process
Source: Sci Rep. 2021 Jan 27;11:2367. doi: 10.1038/s41598-021-81888-z (PMC7840764; doi:10.1038/s41598-021-81888-z)
Supplement: Supplementary file 4 [file 41598_2021_81888_MOESM4_ESM.csv]

Gene
A1BG
A1CF
A2ML1
A3GALT2
A4GALT
A4GNT
AAAS
AACS
AADACL3
AADAT
AAED1
AAGAB
AAK1
AAMDC
AAMP
AAR2
AARD
AARS
AARS2
AASDH
AASDHPPT
AASS
AATF
AATK
ABAT
ABCA1
ABCA10
ABCA12
ABCA13
ABCA2
ABCA3
ABCA4
ABCA5
ABCA6
ABCA7
ABCA9
ABCB10
ABCB11
ABCB5
ABCB7
ABCB8
ABCB9
ABCC1
ABCC10
ABCC11
ABCC12
ABCC2
ABCC3
ABCC5
ABCC6
ABCC8
ABCC9
ABCD1
ABCD2
ABCD3
ABCD4
ABCE1
ABCF1
ABCF2
ABCF3
ABCG1
ABCG2
ABCG4
ABCG5
ABCG8
ABHD1
ABHD10
ABHD11
ABHD12
ABHD13
ABHD14A
ABHD14B
ABHD15
ABHD16A
ABHD16B
ABHD17A
ABHD17B
ABHD17C
ABHD2
ABHD3
ABHD4
ABHD5
ABHD6
ABHD8
ABI1
ABI2
ABI3
ABI3BP
ABL1
ABL2
ABLIM1
ABLIM2
ABLIM3
ABR
ABRA
ABRACL
ABT1
ABTB2
ACAA1
ACAA2
ACACA
ACACB
ACAD11
ACAD8
ACAD9
ACADL
ACADS
ACADSB
ACADVL
ACAN
ACAP1
ACAP2
ACAP3
ACAT1
ACAT2
ACBD3
ACBD4
ACBD5
ACBD6
ACBD7
ACCS
ACCSL
ACD
ACE2
ACER1
ACER2
ACER3
ACHE
ACIN1
ACKR3
ACKR4
ACLY
ACMSD
ACO1
ACO2
ACOT11
ACOT12
ACOT6
ACOT7
ACOT8
ACOT9
ACOX1
ACOX2
ACOX3
ACOXL
ACP1
ACP2
ACP5
ACP6
ACPP
ACR
ACRBP
ACRV1
ACSBG1
ACSBG2
ACSF2
ACSL1
ACSL3
ACSL4
ACSL5
ACSL6
ACSM1
ACSM3
ACSS2
ACSS3
ACTA1
ACTB
ACTBL2
ACTL6A
ACTL6B
ACTL7B
ACTL8
ACTN1
ACTN2
ACTN4
ACTR10
ACTR1A
ACTR1B
ACTR2
ACTR3
ACTR3B
ACTR5
ACTR6
ACTR8
ACTRT2
ACTRT3
ACVR1
ACVR1B
ACVR1C
ACVR2A
ACVR2B
ACVRL1
ACYP2
ADA
ADAD1
ADAL
ADAM11
ADAM12
ADAM15
ADAM17
ADAM19
ADAM2
ADAM20
ADAM21
ADAM22
ADAM23
ADAM29
ADAM32
ADAM33
ADAM7
ADAM9
ADAMDEC1
ADAMTS1
ADAMTS10
ADAMTS12
ADAMTS13
ADAMTS14
ADAMTS15
ADAMTS16
ADAMTS17
ADAMTS18
ADAMTS19
ADAMTS2
ADAMTS3
ADAMTS4
ADAMTS5
ADAMTS6
ADAMTS7
ADAMTS8
ADAMTS9
ADAMTSL1
ADAMTSL3
ADAMTSL4
ADAMTSL5
ADAP1
ADAP2
ADAR
ADARB1
ADARB2
ADAT1
ADAT2
ADCK1
ADCK2
ADCK5
ADCY1
ADCY10
ADCY2
ADCY3
ADCY4
ADCY6
ADCY7
ADCY8
ADCY9
ADCYAP1
ADCYAP1R1
ADD1
ADD2
ADD3
ADGB
ADHFE1
ADI1
ADIPOQ
ADIPOR1
ADIPOR2
ADIRF
ADK
ADM
ADM5
ADNP
ADNP2
ADO
ADORA1
ADORA2A
ADORA2B
ADPGK
ADPRH
ADPRHL2
ADPRM
ADRA1A
ADRA1B
ADRA1D
ADRA2A
ADRB1
ADRB2
ADRB3
ADRM1
ADSL
ADSS
ADSSL1
ADTRP
AEBP1
AEBP2
AEN
AES
AFAP1
AFAP1L1
AFAP1L2
AFF1
AFF2
AFF4
AFG3L2
AFM
AFMID
AFP
AFTPH
AGA
AGAP2
AGAP3
AGBL1
AGBL2
AGBL3
AGBL4
AGBL5
AGER
AGFG1
AGFG2
AGGF1
AGK
AGL
AGMAT
AGMO
AGO2
AGO3
AGPAT1
AGPAT2
AGPAT3
AGPAT4
AGPAT5
AGPS
AGR2
AGR3
AGRN
AGRP
AGT
AGTPBP1
AGTR1
AGTR2
AGTRAP
AGXT
AGXT2
AHCTF1
AHCYL1
AHCYL2
AHDC1
AHI1
AHNAK
AHNAK2
AHR
AHRR
AHSA1
AHSG
AHSP
AICDA
AIDA
AIF1
AIFM1
AIFM2
AIFM3
AIG1
AIMP2
AIP
AIPL1
AIRE
AJAP1
AJUBA
AK1
AK2
AK3
AK4
AK5
AK7
AK8
AK9
AKAP1
AKAP10
AKAP11
AKAP12
AKAP13
AKAP14
AKAP17A
AKAP3
AKAP4
AKAP5
AKAP6
AKAP7
AKAP8
AKAP8L
AKAP9
AKIP1
AKIRIN1
AKIRIN2
AKNA
AKNAD1
AKR1A1
AKR1D1
AKT1S1
AKT2
AKT3
AKTIP
ALAD
ALAS1
ALAS2
ALB
ALCAM
ALDH16A1
ALDH18A1
ALDH1A1
ALDH1A2
ALDH1A3
ALDH1L1
ALDH1L2
ALDH3A1
ALDH3B1
ALDH4A1
ALDH5A1
ALDH6A1
ALDH7A1
ALDH8A1
ALDH9A1
ALDOA
ALDOB
ALDOC
ALG11
ALG12
ALG14
ALG2
ALG3
ALG5
ALG6
ALG8
ALG9
ALK
ALKBH1
ALKBH2
ALKBH3
ALKBH4
ALKBH5
ALKBH6
ALKBH7
ALKBH8
ALLC
ALMS1
ALOX12
ALOX12B
ALOX5
ALOX5AP
ALOXE3
ALPK1
ALPK2
ALPK3
ALPL
ALS2
ALS2CL
ALS2CR12
ALX1
ALX3
ALX4
ALYREF
AMACR
AMBN
AMBP
AMBRA1
AMDHD1
AMER1
AMER3
AMFR
AMH
AMHR2
AMIGO1
AMIGO2
AMMECR1
AMMECR1L
AMN
AMN1
AMOT
AMOTL1
AMOTL2
AMPD1
AMPD2
AMPD3
AMPH
AMT
AMTN
AMZ1
AMZ2
ANAPC1
ANAPC11
ANAPC13
ANAPC16
ANAPC4
ANAPC5
ANAPC7
ANGEL1
ANGEL2
ANGPT4
ANGPTL1
ANGPTL2
ANGPTL3
ANGPTL5
ANGPTL6
ANGPTL7
ANHX
ANK1
ANK2
ANK3
ANKAR
ANKDD1A
ANKDD1B
ANKEF1
ANKFY1
ANKH
ANKIB1
ANKK1
ANKLE1
ANKLE2
ANKMY1
ANKMY2
ANKRA2
ANKRD10
ANKRD11
ANKRD12
ANKRD13A
ANKRD13B
ANKRD13C
ANKRD13D
ANKRD16
ANKRD17
ANKRD2
ANKRD22
ANKRD23
ANKRD24
ANKRD27
ANKRD28
ANKRD29
ANKRD31
ANKRD33
ANKRD33B
ANKRD34A
ANKRD34B
ANKRD34C
ANKRD35
ANKRD37
ANKRD39
ANKRD40
ANKRD42
ANKRD45
ANKRD46
ANKRD49
ANKRD50
ANKRD52
ANKRD53
ANKRD54
ANKRD55
ANKRD6
ANKRD60
ANKRD61
ANKRD63
ANKRD65
ANKRD66
ANKRD9
ANKS1A
ANKS3
ANKS4B
ANKS6
ANKUB1
ANKZF1
ANLN
ANO1
ANO10
ANO2
ANO3
ANO4
ANO5
ANO6
ANO7
ANO8
ANO9
ANP32B
ANP32E
ANPEP
ANTXR1
ANTXR2
ANXA1
ANXA10
ANXA11
ANXA13
ANXA2
ANXA3
ANXA4
ANXA6
ANXA7
ANXA9
AOAH
AOC1
AOC2
AP1AR
AP1B1
AP1G1
AP1G2
AP1M1
AP1M2
AP1S1
AP1S2
AP1S3
AP2A1
AP2A2
AP2B1
AP2M1
AP2S1
AP3B1
AP3D1
AP3M1
AP3M2
AP3S1
AP4B1
AP4E1
AP4M1
AP4S1
AP5B1
AP5M1
AP5S1
AP5Z1
APBA1
APBA2
APBA3
APBB1
APBB1IP
APBB2
APBB3
APC
APC2
APCDD1
APCDD1L
APCS
APEH
APEX2
APH1A
APH1B
API5
APIP
APLF
APLN
APLNR
APLP1
APLP2
APMAP
APOA1
APOA2
APOA4
APOA5
APOB
APOBEC1
APOBEC2
APOBEC4
APOBR
APOC2
APOC3
APOD
APOE
APOF
APOH
APOM
APOO
APOOL
APP
APPBP2
APPL1
APPL2
APRT
APTX
AQP10
AQP11
AQP2
AQP3
AQP5
AQP6
AQP7
AQP8
AQP9
AQR
AR
ARAF
ARAP1
ARAP2
ARAP3
ARCN1
AREL1
ARF1
ARF4
ARF5
ARF6
ARFGAP1
ARFGAP2
ARFGAP3
ARFGEF1
ARFGEF2
ARFIP1
ARFIP2
ARFRP1
ARG1
ARG2
ARGLU1
ARHGAP1
ARHGAP10
ARHGAP12
ARHGAP15
ARHGAP17
ARHGAP18
ARHGAP21
ARHGAP22
ARHGAP23
ARHGAP24
ARHGAP25
ARHGAP26
ARHGAP27
ARHGAP28
ARHGAP29
ARHGAP30
ARHGAP31
ARHGAP32
ARHGAP33
ARHGAP35
ARHGAP36
ARHGAP39
ARHGAP4
ARHGAP42
ARHGAP44
ARHGAP5
ARHGAP6
ARHGAP9
ARHGDIA
ARHGDIB
ARHGDIG
ARHGEF1
ARHGEF10
ARHGEF10L
ARHGEF11
ARHGEF12
ARHGEF15
ARHGEF16
ARHGEF17
ARHGEF19
ARHGEF2
ARHGEF25
ARHGEF26
ARHGEF28
ARHGEF3
ARHGEF33
ARHGEF37
ARHGEF38
ARHGEF39
ARHGEF4
ARHGEF40
ARHGEF5
ARHGEF6
ARHGEF7
ARHGEF9
ARID1A
ARID1B
ARID2
ARID3B
ARID3C
ARID4A
ARID4B
ARID5A
ARID5B
ARIH1
ARIH2
ARL1
ARL10
ARL11
ARL13A
ARL13B
ARL14
ARL14EP
ARL15
ARL16
ARL2
ARL2BP
ARL3
ARL4A
ARL4C
ARL4D
ARL5A
ARL5B
ARL5C
ARL6
ARL6IP1
ARL6IP4
ARL6IP5
ARL6IP6
ARL8B
ARL9
ARMC1
ARMC10
ARMC12
ARMC2
ARMC3
ARMC4
ARMC5
ARMC6
ARMC7
ARMC8
ARMC9
ARMCX1
ARMCX2
ARMCX3
ARMCX4
ARNT
ARNT2
ARNTL
ARNTL2
ARPC1B
ARPC2
ARPC3
ARPC5
ARPC5L
ARPP21
ARR3
ARRB1
ARRB2
ARRDC1
ARRDC2
ARRDC3
ARRDC4
ARRDC5
ARSA
ARSB
ARSE
ARSG
ARSH
ARSI
ARSJ
ARSK
ART3
ART4
ARV1
ARX
AS3MT
ASAH1
ASAP1
ASAP2
ASAP3
ASB10
ASB11
ASB12
ASB13
ASB14
ASB15
ASB16
ASB17
ASB18
ASB2
ASB4
ASB5
ASB6
ASB7
ASB8
ASB9
ASCC1
ASCC2
ASCC3
ASCL1
ASCL3
ASF1A
ASF1B
ASGR1
ASH1L
ASH2L
ASIC1
ASIC2
ASIC3
ASIC4
ASIC5
ASIP
ASMT
ASMTL
ASNA1
ASNS
ASNSD1
ASPA
ASPDH
ASPH
ASPHD1
ASPHD2
ASPM
ASPN
ASPRV1
ASPSCR1
ASRGL1
ASS1
ASTE1
ASTL
ASTN1
ASTN2
ASXL1
ASXL2
ASXL3
ASZ1
ATAD1
ATAD2
ATAD2B
ATAD5
ATAT1
ATCAY
ATE1
ATF1
ATF2
ATF3
ATF4
ATF6
ATF6B
ATF7IP
ATF7IP2
ATG10
ATG12
ATG13
ATG14
ATG16L1
ATG16L2
ATG2A
ATG2B
ATG3
ATG4A
ATG4B
ATG4C
ATG4D
ATG5
ATG7
ATG9B
ATIC
ATL1
ATL2
ATL3
ATM
ATN1
ATOH1
ATOH7
ATOH8
ATOX1
ATP10A
ATP10B
ATP10D
ATP11A
ATP11B
ATP11C
ATP12A
ATP13A1
ATP13A2
ATP13A3
ATP13A4
ATP13A5
ATP1A1
ATP1A3
ATP1A4
ATP1B1
ATP1B2
ATP1B3
ATP1B4
ATP2A1
ATP2A2
ATP2A3
ATP2B2
ATP2C1
ATP2C2
ATP4A
ATP5S
ATP6AP1
ATP6AP1L
ATP6AP2
ATP6V0A1
ATP6V0A2
ATP6V0A4
ATP6V0B
ATP6V0C
ATP6V0D1
ATP6V0D2
ATP6V0E1
ATP6V0E2
ATP6V1A
ATP6V1B1
ATP6V1B2
ATP6V1C1
ATP6V1C2
ATP6V1D
ATP6V1E1
ATP6V1E2
ATP6V1F
ATP6V1G1
ATP6V1G2
ATP6V1G3
ATP6V1H
ATP7A
ATP7B
ATP8A1
ATP8A2
ATP8B1
ATP8B2
ATP8B3
ATP8B4
ATP9A
ATP9B
ATPAF2
ATR
ATRAID
ATRIP
ATRN
ATRNL1
ATRX
ATXN1
ATXN10
ATXN1L
ATXN2
ATXN2L
ATXN3
ATXN7
ATXN7L2
ATXN7L3
ATXN7L3B
AUH
AUNIP
AUP1
AURKA
AURKAIP1
AURKB
AUTS2
AVEN
AVIL
AVL9
AVPI1
AVPR1A
AVPR1B
AVPR2
AWAT1
AWAT2
AXDND1
AXIN1
AXIN2
AXL
AZGP1
AZI2
AZIN1
AZU1
B3GALNT1
B3GALNT2
B3GALT1
B3GALT2
B3GALT4
B3GALT5
B3GALT6
B3GAT1
B3GAT2
B3GAT3
B3GNT2
B3GNT3
B3GNT4
B3GNT5
B3GNT6
B3GNT7
B3GNT8
B3GNT9
B3GNTL1
B4GALNT1
B4GALNT2
B4GALNT3
B4GALNT4
B4GALT1
B4GALT2
B4GALT3
B4GALT4
B4GALT5
B4GALT6
B4GALT7
B9D1
B9D2
BAALC
BABAM1
BACE1
BACE2
BACH1
BACH2
BAD
BAG1
BAG2
BAG3
BAG4
BAG5
BAG6
BAHD1
BAIAP2
BAIAP2L1
BAIAP2L2
BAK1
BAMBI
BANF1
BANF2
BANK1
BANP
BAP1
BARD1
BARHL1
BARHL2
BARX1
BARX2
BATF
BATF2
BATF3
BAX
BAZ1A
BAZ1B
BAZ2A
BAZ2B
BBOX1
BBS10
BBS2
BBS4
BBS5
BBS7
BBS9
BBX
BCAM
BCAN
BCAP29
BCAP31
BCAR1
BCAR3
BCAS1
BCAS3
BCAS4
BCAT1
BCAT2
BCHE
BCKDHA
BCKDHB
BCKDK
BCL10
BCL11A
BCL11B
BCL2
BCL2A1
BCL2L1
BCL2L10
BCL2L12
BCL2L13
BCL2L14
BCL2L15
BCL3
BCL6
BCL6B
BCL7A
BCL7B
BCL7C
BCL9
BCL9L
BCLAF1
BCO2
BCOR
BCORL1
BCR
BDH1
BDH2
BDKRB2
BDNF
BDP1
BEAN1
BEGAIN
BEND2
BEND3
BEND4
BEND5
BEND6
BEND7
BEST1
BEST2
BEST3
BEST4
BET1L
BEX5
BFAR
BFSP1
BFSP2
BGLAP
BGN
BHLHA9
BHLHE22
BHLHE23
BHLHE40
BHLHE41
BICC1
BICD1
BICD2
BID
BIN1
BIN2
BIRC3
BIRC5
BIRC6
BIRC7
BLCAP
BLK
BLM
BLMH
BLNK
BLOC1S2
BLOC1S3
BLOC1S6
BLVRB
BLZF1
BMF
BMP1
BMP10
BMP15
BMP2
BMP2K
BMP3
BMP4
BMP5
BMP6
BMP7
BMPER
BMPR1B
BMPR2
BMS1
BNC1
BNC2
BNIP1
BNIP2
BNIP3
BNIPL
BOC
BOD1L1
BOK
BOLA1
BOLA3
BOLL
BORA
BPGM
BPI
BPIFA1
BPIFA3
BPIFB1
BPIFB2
BPIFB3
BPIFB4
BPIFB6
BPIFC
BPNT1
BPTF
BRAF
BRAP
BRAT1
BRCA1
BRCA2
BRCC3
BRD1
BRD2
BRD3
BRD4
BRD7
BRD8
BRD9
BRDT
BRF1
BRF2
BRI3
BRI3BP
BRICD5
BRINP1
BRINP2
BRIP1
BRIX1
BRK1
BRMS1L
BROX
BRPF1
BRPF3
BRS3
BRSK1
BRWD1
BRWD3
BSCL2
BSDC1
BSG
BSN
BSND
BSPRY
BST1
BSX
BTAF1
BTBD1
BTBD10
BTBD11
BTBD16
BTBD19
BTBD2
BTBD3
BTBD6
BTBD7
BTC
BTD
BTF3L4
BTG1
BTG2
BTG3
BTG4
BTK
BTLA
BTN1A1
BTNL2
BTNL9
BTRC
BUB1
BUB1B
BUB3
BUD13
BYSL
BZW1
BZW2
C1D
C1GALT1
C1GALT1C1
C1QA
C1QB
C1QBP
C1QC
C1QL1
C1QL2
C1QL3
C1QL4
C1QTNF1
C1QTNF2
C1QTNF5
C1QTNF6
C1QTNF7
C1R
C1RL
C1S
C2CD2
C2CD2L
C2CD3
C2CD4C
C2CD4D
C2CD5
C3AR1
C4BPA
C4BPB
C5
C5AR1
C5AR2
C6
C7
C8A
C8B
C9
CA10
CA11
CA12
CA13
CA14
CA2
CA3
CA4
CA5A
CA5B
CA6
CA7
CA8
CA9
CAAP1
CAB39
CAB39L
CABIN1
CABLES1
CABLES2
CABP2
CABP4
CABP5
CABP7
CABS1
CABYR
CACFD1
CACHD1
CACNA1A
CACNA1B
CACNA1C
CACNA1D
CACNA1E
CACNA1F
CACNA1I
CACNA1S
CACNA2D1
CACNA2D2
CACNA2D3
CACNB1
CACNB2
CACNB3
CACNB4
CACNG1
CACNG2
CACNG3
CACNG4
CACNG5
CACNG6
CACNG7
CACTIN
CACUL1
CACYBP
CAD
CADM1
CADM2
CADM3
CADM4
CADPS
CADPS2
CAGE1
CALB1
CALB2
CALCOCO1
CALCOCO2
CALCR
CALCRL
CALD1
CALHM1
CALHM2
CALHM3
CALM1
CALM2
CALML4
CALN1
CALR
CALR3
CALU
CALY
CAMK1
CAMK1D
CAMK1G
CAMK2B
CAMK2D
CAMK2G
CAMK4
CAMKK1
CAMKK2
CAMKMT
CAMKV
CAMLG
CAMSAP1
CAMSAP2
CAMSAP3
CAMTA1
CAMTA2
CAND1
CAND2
CANT1
CANX
CAP1
CAP2
CAPG
CAPN1
CAPN10
CAPN11
CAPN12
CAPN13
CAPN14
CAPN15
CAPN2
CAPN3
CAPN5
CAPN6
CAPN7
CAPN8
CAPNS1
CAPRIN1
CAPRIN2
CAPS
CAPS2
CAPSL
CAPZA2
CAPZA3
CAPZB
CARD10
CARD11
CARD14
CARD6
CARD9
CARF
CARHSP1
CARM1
CARNS1
CARS
CARS2
CARTPT
CASC1
CASC10
CASC3
CASC4
CASD1
CASK
CASKIN2
CASP14
CASP2
CASP3
CASP6
CASP7
CASP8
CASP9
CASQ1
CASQ2
CASR
CASS4
CAST
CASZ1
CAT
CATSPER1
CATSPER2
CATSPER3
CATSPER4
CATSPERB
CATSPERD
CATSPERG
CAV1
CAV2
CAV3
CBFA2T3
CBFB
CBL
CBLB
CBLC
CBLL1
CBLN1
CBLN2
CBLN3
CBLN4
CBR3
CBR4
CBS
CBX1
CBX2
CBX4
CBX5
CBX7
CBX8
CBY1
CBY3
CC2D1A
CC2D1B
CC2D2A
CCAR1
CCAR2
CCBE1
CCDC102A
CCDC102B
CCDC103
CCDC105
CCDC106
CCDC107
CCDC110
CCDC112
CCDC113
CCDC114
CCDC116
CCDC117
CCDC12
CCDC120
CCDC121
CCDC122
CCDC124
CCDC125
CCDC126
CCDC127
CCDC13
CCDC130
CCDC134
CCDC136
CCDC137
CCDC138
CCDC14
CCDC141
CCDC142
CCDC146
CCDC148
CCDC149
CCDC15
CCDC150
CCDC151
CCDC152
CCDC153
CCDC154
CCDC155
CCDC157
CCDC158
CCDC159
CCDC160
CCDC166
CCDC167
CCDC168
CCDC169
CCDC17
CCDC170
CCDC171
CCDC172
CCDC173
CCDC174
CCDC175
CCDC178
CCDC18
CCDC180
CCDC181
CCDC182
CCDC22
CCDC27
CCDC28A
CCDC3
CCDC30
CCDC33
CCDC34
CCDC36
CCDC38
CCDC39
CCDC40
CCDC42
CCDC43
CCDC47
CCDC50
CCDC51
CCDC54
CCDC57
CCDC58
CCDC59
CCDC6
CCDC60
CCDC61
CCDC62
CCDC63
CCDC65
CCDC66
CCDC68
CCDC69
CCDC7
CCDC70
CCDC71
CCDC73
CCDC77
CCDC78
CCDC8
CCDC80
CCDC81
CCDC82
CCDC83
CCDC84
CCDC85A
CCDC85C
CCDC87
CCDC88A
CCDC88B
CCDC88C
CCDC89
CCDC9
CCDC90B
CCDC91
CCDC92
CCDC93
CCDC96
CCDC97
CCER2
CCHCR1
CCIN
CCK
CCKAR
CCKBR
CCL1
CCL14
CCL16
CCL17
CCL19
CCL20
CCL21
CCL22
CCL24
CCL25
CCL26
CCL27
CCL28
CCL5
CCM2
CCNA1
CCNA2
CCNB1
CCNB1IP1
CCNB2
CCNB3
CCNC
CCND2
CCND3
CCNDBP1
CCNE1
CCNE2
CCNF
CCNG1
CCNG2
CCNH
CCNI
CCNI2
CCNJ
CCNJL
CCNK
CCNL1
CCNL2
CCNO
CCNT1
CCNT2
CCNY
CCNYL1
CCP110
CCPG1
CCR1
CCR10
CCR3
CCR4
CCR5
CCR6
CCR7
CCR8
CCR9
CCRL2
CCS
CCSAP
CCSER1
CCSER2
CCT3
CCT5
CCT6B
CCT7
CCT8
CCT8L2
CD101
CD109
CD14
CD164
CD164L2
CD177
CD180
CD19
CD1D
CD2
CD200
CD207
CD22
CD226
CD244
CD247
CD248
CD27
CD274
CD276
CD28
CD2AP
CD2BP2
CD300E
CD300LG
CD302
CD320
CD34
CD37
CD3D
CD3E
CD3EAP
CD3G
CD4
CD40
CD44
CD47
CD5
CD53
CD55
CD58
CD59
CD5L
CD6
CD68
CD7
CD70
CD72
CD74
CD79A
CD79B
CD80
CD81
CD82
CD83
CD84
CD86
CD8A
CD8B
CD9
CD93
CD96
CD99
CD99L2
CDA
CDADC1
CDAN1
CDC123
CDC14A
CDC14B
CDC16
CDC20
CDC20B
CDC23
CDC25A
CDC25B
CDC25C
CDC27
CDC34
CDC37
CDC37L1
CDC40
CDC42
CDC42BPA
CDC42BPB
CDC42BPG
CDC42EP1
CDC42EP3
CDC42EP4
CDC42EP5
CDC42SE1
CDC42SE2
CDC45
CDC5L
CDC6
CDC7
CDC73
CDCA2
CDCA3
CDCA4
CDCA7
CDCA7L
CDCA8
CDCP1
CDCP2
CDH1
CDH11
CDH12
CDH13
CDH15
CDH16
CDH17
CDH18
CDH19
CDH2
CDH20
CDH22
CDH24
CDH26
CDH3
CDH4
CDH5
CDH6
CDH7
CDH8
CDH9
CDHR1
CDHR2
CDHR3
CDHR5
CDIP1
CDIPT
CDK10
CDK12
CDK13
CDK14
CDK15
CDK16
CDK17
CDK18
CDK19
CDK2
CDK20
CDK2AP1
CDK2AP2
CDK3
CDK4
CDK5
CDK5R1
CDK5R2
CDK5RAP1
CDK5RAP2
CDK5RAP3
CDK6
CDK7
CDK8
CDK9
CDKAL1
CDKL1
CDKL2
CDKL3
CDKL4
CDKL5
CDKN1A
CDKN1B
CDKN2AIP
CDKN2AIPNL
CDKN2C
CDKN2D
CDKN3
CDNF
CDO1
CDON
CDPF1
CDR2L
CDRT4
CDS1
CDS2
CDSN
CDT1
CDV3
CDX1
CDX2
CDX4
CDYL2
CEACAM16
CEACAM18
CEACAM19
CEBPA
CEBPB
CEBPD
CEBPE
CEBPG
CEBPZ
CEL
CELA1
CELF1
CELF2
CELF3
CELF4
CELF5
CELSR1
CELSR2
CELSR3
CENPB
CENPBD1
CENPC
CENPE
CENPF
CENPH
CENPI
CENPJ
CENPK
CENPL
CENPM
CENPN
CENPP
CENPQ
CENPT
CENPU
CENPV
CENPW
CEP104
CEP112
CEP120
CEP128
CEP135
CEP152
CEP164
CEP170
CEP170B
CEP19
CEP250
CEP290
CEP350
CEP41
CEP44
CEP55
CEP57
CEP57L1
CEP63
CEP68
CEP70
CEP72
CEP76
CEP78
CEP85
CEP85L
CEP89
CEP95
CEP97
CEPT1
CER1
CERCAM
CERK
CERKL
CERS1
CERS2
CERS3
CERS4
CERS6
CES2
CES3
CES4A
CES5A
[truncated: 11,592 more rows]
