# Supplementary material for: Weighted gene co-expression network analysis identifies modules and functionally enriched pathways in the lactation process
Source: Sci Rep. 2021 Jan 27;11:2367. doi: 10.1038/s41598-021-81888-z (PMC7840764; doi:10.1038/s41598-021-81888-z)
Supplement: Supplementary file 5 [file 41598_2021_81888_MOESM5_ESM.csv]

SUID	AverageShortestPathLength	BetweennessCentrality	ClosenessCentrality	ClusteringCoefficient	Degree	Eccentricity	IsSingleNode	name	NeighborhoodConnectivity	NumberOfDirectedEdges	NumberOfUndirectedEdges	PartnerOfMultiEdgedNodePairs	Radiality	selected	SelfLoops	shared name	Stress	TopologicalCoefficient
124	1.85714286	0.15056651	0.53846154	0.25977011	30	3	FALSE	HSPA13	14.53333333	30	0	0	0.85714286	FALSE	0	HSPA13	6100	0.18270042
222	2.01020408	0.10537313	0.49746193	0.19367589	23	3	FALSE	YWHAZ	11.95652174	23	0	0	0.83163265	FALSE	0	YWHAZ	4292	0.16656461
112	1.86734694	0.10075807	0.53551913	0.37830688	28	4	FALSE	PDIA3	17.46428571	28	0	0	0.85544218	FALSE	0	PDIA3	4016	0.20546218
126	2.08163265	0.10058978	0.48039216	0.39473684	20	4	FALSE	TM9SF3	16.55	20	0	0	0.81972789	FALSE	0	TM9SF3	2362	0.23169014
78	2.12244898	0.10058783	0.47115385	0.18300654	18	4	FALSE	CUL3	10.83333333	18	0	0	0.81292517	FALSE	0	CUL3	2380	0.15179969
81	1.96938776	0.05773909	0.50777202	0.37	25	4	FALSE	DERL1	16.8	25	0	0	0.83843537	FALSE	0	DERL1	2906	0.21538462
165	2	0.05625469	0.5	0.29004329	22	4	FALSE	UBQLN1	14.68181818	22	0	0	0.83333333	FALSE	0	UBQLN1	2910	0.19008264
73	2.14285714	0.05415006	0.46666667	0.32967033	14	4	FALSE	PSMB8	14.14285714	14	0	0	0.80952381	FALSE	0	PSMB8	2692	0.19818913
82	2.01020408	0.05306395	0.49746193	0.35177866	23	4	FALSE	SEL1L	16.47826087	23	0	0	0.83163265	FALSE	0	SEL1L	2820	0.22150411
436	2.54081633	0.04990085	0.3935743	0	5	4	FALSE	NTHL1	10	5	0	0	0.74319728	FALSE	0	NTHL1	1512	0.20930233
88	2.07142857	0.04827352	0.48275862	0.45059289	23	4	FALSE	SLC33A1	17.39130435	23	0	0	0.82142857	FALSE	0	SLC33A1	2128	0.25383632
94	2.2244898	0.0464546	0.44954128	0.40659341	14	4	FALSE	CALU	17	14	0	0	0.79591837	FALSE	0	CALU	2238	0.26339286
84	1.97959184	0.04533625	0.50515464	0.47384615	26	4	FALSE	DNAJC3	18.11538462	26	0	0	0.83673469	FALSE	0	DNAJC3	2440	0.23785425
72	2.31632653	0.04429954	0.43171806	0.30769231	13	5	FALSE	PSMB10	12.23076923	13	0	0	0.78061224	FALSE	0	PSMB10	2378	0.20599739
260	3.36734694	0.04117575	0.2969697	0	4	5	FALSE	THAP3	2.25	4	0	0	0.60544218	FALSE	0	THAP3	1218	0.25
132	2.64285714	0.03962227	0.37837838	0.2	6	5	FALSE	ZDHHC6	11.33333333	6	0	0	0.72619048	FALSE	0	ZDHHC6	1368	0.2972973
91	2.41836735	0.03896831	0.41350211	0.12727273	11	4	FALSE	CEPT1	9.63636364	11	0	0	0.76360544	FALSE	0	CEPT1	1546	0.2040404
138	2.43877551	0.03835271	0.41004184	0.15555556	10	4	FALSE	PLK2	9.7	10	0	0	0.76020408	FALSE	0	PLK2	1624	0.188
114	2.04081633	0.03358336	0.49	0.54210526	20	4	FALSE	SPCS2	19.15	20	0	0	0.82653061	FALSE	0	SPCS2	1508	0.25131579
136	2.02040816	0.03300293	0.49494949	0.45652174	24	4	FALSE	TMED2	18.29166667	24	0	0	0.82993197	FALSE	0	TMED2	1864	0.24662162
106	2.18367347	0.03292393	0.45794393	0.4952381	21	5	FALSE	STT3A	17.80952381	21	0	0	0.80272109	FALSE	0	STT3A	2058	0.27326007
148	2.08163265	0.03281812	0.48039216	0.53809524	21	4	FALSE	TRAM1	18.66666667	21	0	0	0.81972789	FALSE	0	TRAM1	1602	0.26530612
184	2.10204082	0.03168825	0.47572816	0.49473684	20	4	FALSE	NUCB2	18.1	20	0	0	0.81632653	FALSE	0	NUCB2	1826	0.25785714
87	2.05102041	0.03101691	0.48756219	0.4743083	23	4	FALSE	DNAJB9	18.08695652	23	0	0	0.82482993	FALSE	0	DNAJB9	1732	0.25060386
226	2.57142857	0.02903028	0.38888889	0	5	4	FALSE	UXS1	8.8	5	0	0	0.73809524	FALSE	0	UXS1	852	0.21666667
99	2.02040816	0.0285634	0.49494949	0.47826087	24	4	FALSE	MAGT1	18.125	24	0	0	0.82993197	FALSE	0	MAGT1	1808	0.24166667
116	2.1122449	0.02725362	0.47342995	0.5	21	5	FALSE	SSR1	18.61904762	21	0	0	0.81462585	FALSE	0	SSR1	1702	0.25505545
75	2.19387755	0.02603306	0.45581395	0.28571429	15	4	FALSE	PSMD12	13.6	15	0	0	0.80102041	FALSE	0	PSMD12	1428	0.20199005
161	2.24489796	0.02254859	0.44545455	0.43382353	17	5	FALSE	TM9SF2	16.64705882	17	0	0	0.79251701	FALSE	0	TM9SF2	1282	0.26330532
152	2.24489796	0.01987725	0.44545455	0.49166667	16	5	FALSE	YIPF5	17.8125	16	0	0	0.79251701	FALSE	0	YIPF5	1090	0.27403846
97	2.48979592	0.01962214	0.40163934	0.33333333	6	5	FALSE	GTF2E1	17.83333333	6	0	0	0.75170068	FALSE	0	GTF2E1	802	0.35
139	2.57142857	0.01766778	0.38888889	0.19047619	7	4	FALSE	RAD21	8.42857143	7	0	0	0.73809524	FALSE	0	RAD21	496	0.19860627
259	2.92857143	0.01670691	0.34146341	0	2	4	FALSE	ZNF692	13.5	2	0	0	0.67857143	FALSE	0	ZNF692	546	0.5
150	2.83673469	0.01633691	0.35251799	0.26666667	6	5	FALSE	IFI35	8	6	0	0	0.69387755	FALSE	0	IFI35	936	0.29487179
204	2.17346939	0.0149259	0.4600939	0.40833333	16	4	FALSE	SUCO	17.875	16	0	0	0.80442177	FALSE	0	SUCO	1034	0.25535714
96	2.45918367	0.01402417	0.406639	0.16666667	9	4	FALSE	NCBP1	9.44444444	9	0	0	0.75680272	FALSE	0	NCBP1	654	0.19148936
85	2.05102041	0.01343698	0.48756219	0.60130719	18	4	FALSE	DNAJB11	21.5	18	0	0	0.82482993	FALSE	0	DNAJB11	1122	0.27564103
134	2.36734694	0.01328554	0.42241379	0.33333333	10	4	FALSE	EIF4G2	12.9	10	0	0	0.77210884	FALSE	0	EIF4G2	634	0.215
127	2.29591837	0.00992016	0.43555556	0.59340659	14	4	FALSE	SLC30A5	19.07142857	14	0	0	0.78401361	FALSE	0	SLC30A5	668	0.30272109
159	2.14285714	0.00952484	0.46666667	0.50980392	18	4	FALSE	TXNDC11	19.38888889	18	0	0	0.80952381	FALSE	0	TXNDC11	944	0.27698413
303	2.43877551	0.00912403	0.41004184	0.3	5	4	FALSE	CLIC2	16.2	5	0	0	0.76020408	FALSE	0	CLIC2	454	0.2962963
108	3	0.00910642	0.33333333	0.16666667	4	5	FALSE	GSDMD	8	4	0	0	0.66666667	FALSE	0	GSDMD	660	0.39473684
141	2.53061224	0.00768004	0.39516129	0.5	8	5	FALSE	ALG6	17.875	8	0	0	0.74489796	FALSE	0	ALG6	474	0.3622449
157	2.40816327	0.00665932	0.41525424	0.6	10	5	FALSE	SPPL2A	18.8	10	0	0	0.76530612	FALSE	0	SPPL2A	340	0.34181818
153	2.39795918	0.00588994	0.41702128	0.45454545	12	4	FALSE	YIPF6	15.66666667	12	0	0	0.7670068	FALSE	0	YIPF6	362	0.28484848
228	2.44897959	0.00529874	0.40833333	0.28571429	7	4	FALSE	ZBTB33	13.71428571	7	0	0	0.7585034	FALSE	0	ZBTB33	276	0.24489796
103	2.54081633	0.00513703	0.3935743	0.33333333	6	5	FALSE	RNF103	16.5	6	0	0	0.74319728	FALSE	0	RNF103	244	0.35507246
198	2.51020408	0.00496526	0.39837398	0.46666667	10	5	FALSE	SLC30A6	17.1	10	0	0	0.74829932	FALSE	0	SLC30A6	352	0.35625
369	2.26530612	0.00491574	0.44144144	0.57777778	10	4	FALSE	ANKRD35	19.1	10	0	0	0.78911565	FALSE	0	ANKRD35	436	0.28507463
273	2.8877551	0.00480068	0.34628975	0	3	4	FALSE	MSMO1	9.33333333	3	0	0	0.68537415	FALSE	0	MSMO1	184	0.34722222
92	3.23469388	0.00372312	0.30914826	0	3	5	FALSE	MBOAT2	5.33333333	3	0	0	0.62755102	FALSE	0	MBOAT2	96	0.33333333
336	2.23469388	0.00361565	0.44748858	0.6	10	4	FALSE	ATP2A2	21.9	10	0	0	0.79421769	FALSE	0	ATP2A2	346	0.31285714
109	3.68367347	0.00359603	0.27146814	0	3	6	FALSE	HPSE	4	3	0	0	0.55272109	FALSE	0	HPSE	112	0.42857143
243	2.2755102	0.00322724	0.43946188	0.61818182	11	4	FALSE	PPP1R15B	21.18181818	11	0	0	0.78741497	FALSE	0	PPP1R15B	266	0.33096591
275	2.90816327	0.00290337	0.34385965	0.5	4	5	FALSE	C1D	9.75	4	0	0	0.68197279	FALSE	0	C1D	106	0.36538462
221	2.57142857	0.00281285	0.38888889	0.2	5	4	FALSE	HCFC2	12.6	5	0	0	0.73809524	FALSE	0	HCFC2	160	0.27111111
331	2.41836735	0.00277946	0.41350211	0.42857143	7	4	FALSE	RNF11	17.14285714	7	0	0	0.76360544	FALSE	0	RNF11	152	0.2955665
131	3.5	0.00264463	0.28571429	0	2	6	FALSE	PLEKHS1	4.5	2	0	0	0.58333333	FALSE	0	PLEKHS1	174	0.5
294	2.80612245	0.00249703	0.35636364	0.33333333	3	5	FALSE	OXR1	14.33333333	3	0	0	0.69897959	FALSE	0	OXR1	146	0.42424242
450	2.60204082	0.00245561	0.38431373	0.33333333	3	4	FALSE	FICD	18.66666667	3	0	0	0.7329932	FALSE	0	FICD	86	0.43650794
100	2.48979592	0.00238782	0.40163934	0.47619048	7	4	FALSE	ATP11B	16.28571429	7	0	0	0.75170068	FALSE	0	ATP11B	124	0.31318681
180	2.79591837	0.00227349	0.35766423	0	3	5	FALSE	NT5C	12	3	0	0	0.70068027	FALSE	0	NT5C	122	0.35483871
121	2.35714286	0.00182946	0.42424242	0.65151515	12	5	FALSE	HERPUD1	20.41666667	12	0	0	0.77380952	FALSE	0	HERPUD1	208	0.3460452
179	2.93877551	0.00157948	0.34027778	0	3	5	FALSE	CCPG1	9.66666667	3	0	0	0.67687075	FALSE	0	CCPG1	86	0.34666667
484	2.82653061	0.00141012	0.35379061	0	3	5	FALSE	AQP5	12.33333333	3	0	0	0.69557823	FALSE	0	AQP5	60	0.37777778
319	3.10204082	0.00123527	0.32236842	0	2	5	FALSE	OBSL1	9	2	0	0	0.64965986	FALSE	0	OBSL1	60	0.5
415	2.82653061	0.00117336	0.35379061	0	3	4	FALSE	MXRA5	14	3	0	0	0.69557823	FALSE	0	MXRA5	76	0.40625
315	3.36734694	8.35E-04	0.2969697	0	2	6	FALSE	JMJD7	4.5	2	0	0	0.60544218	FALSE	0	JMJD7	36	0.5
256	2.44897959	7.89E-04	0.40833333	0.66666667	6	4	FALSE	LMBRD2	18.66666667	6	0	0	0.7585034	FALSE	0	LMBRD2	86	0.35220126
190	2.7755102	6.35E-04	0.36029412	0.33333333	3	5	FALSE	SCAF4	14	3	0	0	0.70408163	FALSE	0	SCAF4	48	0.41414141
237	2.64285714	5.17E-04	0.37837838	0.33333333	3	4	FALSE	ARL6IP1	17.66666667	3	0	0	0.72619048	FALSE	0	ARL6IP1	44	0.42276423
291	2.48979592	4.44E-04	0.40163934	0.66666667	4	4	FALSE	AZIN1	21.75	4	0	0	0.75170068	FALSE	0	AZIN1	44	0.40277778
407	2.63265306	3.27E-04	0.37984496	0.33333333	3	4	FALSE	CDC37L1	18.33333333	3	0	0	0.72789116	FALSE	0	CDC37L1	22	0.41860465
214	2.68367347	2.00E-04	0.37262357	0.33333333	3	5	FALSE	ARMC4	18.66666667	3	0	0	0.71938776	FALSE	0	ARMC4	20	0.47008547
419	2.96938776	1.92E-04	0.33676976	0	2	5	FALSE	LMBRD1	14.5	2	0	0	0.67176871	FALSE	0	LMBRD1	10	0.54
209	3.09183673	1.40E-04	0.32343234	0	2	5	FALSE	DAB2	11	2	0	0	0.65136054	FALSE	0	DAB2	16	0.58823529
79	2.74489796	1.23E-04	0.36431227	0	2	5	FALSE	KLHL11	21	2	0	0	0.70918367	FALSE	0	KLHL11	12	0.55555556
281	3.02040816	7.05E-05	0.33108108	0.66666667	3	5	FALSE	TMEM80	13.66666667	3	0	0	0.66326531	FALSE	0	TMEM80	8	0.62121212
387	2.60204082	6.22E-05	0.38431373	0.66666667	3	5	FALSE	MVP	20	3	0	0	0.7329932	FALSE	0	MVP	6	0.45454545
155	3.03061224	0	0.32996633	0	1	5	FALSE	CHRDL2	20	1	0	0	0.66156463	FALSE	0	CHRDL2	0	0
163	3.03061224	0	0.32996633	1	3	5	FALSE	RTP4	11	3	0	0	0.66156463	FALSE	0	RTP4	0	0.57894737
247	3.07142857	0	0.3255814	0	1	5	FALSE	CAPN10	20	1	0	0	0.6547619	FALSE	0	CAPN10	0	0
269	2.7244898	0	0.3670412	1	2	5	FALSE	GALNT3	24	2	0	0	0.71258503	FALSE	0	GALNT3	0	0.64864865
279	2.96938776	0	0.33676976	0	1	5	FALSE	GPR180	26	1	0	0	0.67176871	FALSE	0	GPR180	0	0
345	3.17346939	0	0.31511254	0	1	6	FALSE	TOB1	21	1	0	0	0.6377551	FALSE	0	TOB1	0	0
361	4.35714286	0	0.2295082	0	1	6	FALSE	ANKRD13D	4	1	0	0	0.44047619	FALSE	0	ANKRD13D	0	0
381	2.86734694	0	0.34875445	1	3	5	FALSE	TMEM39A	21.33333333	3	0	0	0.68877551	FALSE	0	TMEM39A	0	0.64646465
385	2.92857143	0	0.34146341	1	2	5	FALSE	FUT11	16	2	0	0	0.67857143	FALSE	0	FUT11	0	0.59259259
393	2.86734694	0	0.34875445	1	3	5	FALSE	CEP57	11.66666667	3	0	0	0.68877551	FALSE	0	CEP57	0	0.41666667
412	3.56122449	0	0.28080229	0	1	5	FALSE	GCNT4	5	1	0	0	0.57312925	FALSE	0	GCNT4	0	0
442	3.07142857	0	0.3255814	0	1	5	FALSE	EBAG9	20	1	0	0	0.6547619	FALSE	0	EBAG9	0	0
459	2.90816327	0	0.34385965	1	2	5	FALSE	PIGU	25	2	0	0	0.68197279	FALSE	0	PIGU	0	0.80645161
501	3.63265306	0	0.2752809	0	1	6	FALSE	CLDND1	6	1	0	0	0.56122449	FALSE	0	CLDND1	0	0
527	2.84693878	0	0.35125448	0	1	4	FALSE	HPDL	30	1	0	0	0.69217687	FALSE	0	HPDL	0	0
544	3.30612245	0	0.30246914	0	1	6	FALSE	IAH1	13	1	0	0	0.61564626	FALSE	0	IAH1	0	0
552	4.35714286	0	0.2295082	0	1	6	FALSE	CCDC61	4	1	0	0	0.44047619	FALSE	0	CCDC61	0	0
587	3	0	0.33333333	0	1	4	FALSE	ZNF787	23	1	0	0	0.66666667	FALSE	0	ZNF787	0	0
600	3.42857143	0	0.29166667	0	1	5	FALSE	LTBP2	10	1	0	0	0.5952381	FALSE	0	LTBP2	0	0
603	2.84693878	0	0.35125448	0	1	4	FALSE	LEMD3	30	1	0	0	0.69217687	FALSE	0	LEMD3	0	0
