# Supplementary material for: Weighted gene co-expression network analysis identifies modules and functionally enriched pathways in the lactation process
Source: Sci Rep. 2021 Jan 27;11:2367. doi: 10.1038/s41598-021-81888-z (PMC7840764; doi:10.1038/s41598-021-81888-z)
Supplement: Supplementary file 6 [file 41598_2021_81888_MOESM6_ESM.csv]

SUID	AverageShortestPathLength	BetweennessCentrality	ClosenessCentrality	ClusteringCoefficient	Degree	Eccentricity	IsSingleNode	name	NeighborhoodConnectivity	NumberOfDirectedEdges	NumberOfUndirectedEdges	PartnerOfMultiEdgedNodePairs	Radiality	selected	SelfLoops	shared name	Stress	TopologicalCoefficient
1237	1.98809524	0.23346654	0.50299401	0.14333333	25	5	FALSE	RNASEL	8.28	25	0	0	0.85884354	FALSE	0	RNASEL	6880	0.13015873
1238	2.08333333	0.13191229	0.48	0.18421053	20	5	FALSE	MAPK4	9.55	20	0	0	0.8452381	FALSE	0	MAPK4	4574	0.1515873
1204	2.27380952	0.12641003	0.43979058	0.19117647	17	5	FALSE	SPI1	8.52941176	17	0	0	0.81802721	FALSE	0	SPI1	3470	0.16176471
1226	2.26190476	0.12409313	0.44210526	0.20512821	13	5	FALSE	MYBL2	9.84615385	13	0	0	0.81972789	FALSE	0	MYBL2	3362	0.17948718
1224	2.20238095	0.122021	0.45405405	0.18095238	15	5	FALSE	MYBL1	8.93333333	15	0	0	0.82823129	FALSE	0	MYBL1	3340	0.15438596
1180	2.25	0.1046448	0.44444444	0.22105263	20	5	FALSE	ITGB2	8.45	20	0	0	0.82142857	FALSE	0	ITGB2	3184	0.17040816
1174	2.39285714	0.08611963	0.41791045	0.36363636	12	5	FALSE	GINS2	9.25	12	0	0	0.80102041	FALSE	0	GINS2	1952	0.19746377
1216	2.35714286	0.081373	0.42424242	0.21818182	11	4	FALSE	RASD1	9.63636364	11	0	0	0.80612245	FALSE	0	RASD1	1930	0.21010101
1211	2.67857143	0.07628139	0.37333333	0.3	5	5	FALSE	PLA2G7	10.2	5	0	0	0.76020408	FALSE	0	PLA2G7	1704	0.28823529
1304	2.53571429	0.05971806	0.3943662	0.24444444	10	6	FALSE	ARL4A	10.1	10	0	0	0.78061224	FALSE	0	ARL4A	1844	0.23809524
1246	2.46428571	0.0556413	0.4057971	0.39285714	8	5	FALSE	GMIP	12.125	8	0	0	0.79081633	FALSE	0	GMIP	1246	0.26666667
1200	3.04761905	0.05251921	0.328125	0.1	5	5	FALSE	S1PR2	4.8	5	0	0	0.70748299	FALSE	0	S1PR2	894	0.23333333
1191	2.89285714	0.05209131	0.34567901	0.1	5	5	FALSE	GNG7	5.8	5	0	0	0.72959184	FALSE	0	GNG7	1042	0.23636364
1192	3.4047619	0.05058403	0.29370629	0.16666667	4	5	FALSE	P2RY1	3.5	4	0	0	0.65646259	FALSE	0	P2RY1	868	0.3
1181	2.61904762	0.04836809	0.38181818	0.37777778	10	5	FALSE	ITGAL	8.7	10	0	0	0.76870748	FALSE	0	ITGAL	1358	0.24571429
91	3.61904762	0.04733219	0.27631579	0	3	6	FALSE	CEPT1	2.33333333	3	0	0	0.62585034	FALSE	0	CEPT1	978	0.33333333
1197	2.61904762	0.0391834	0.38181818	0.19444444	9	5	FALSE	ANKRD9	8.33333333	9	0	0	0.76870748	FALSE	0	ANKRD9	1106	0.21082621
1221	2.39285714	0.03837777	0.41791045	0.33333333	12	5	FALSE	TIE1	10.5	12	0	0	0.80102041	FALSE	0	TIE1	1676	0.21428571
1256	2.83333333	0.03293601	0.35294118	0.13333333	6	5	FALSE	CDH3	8	6	0	0	0.73809524	FALSE	0	CDH3	1050	0.24193548
1164	2.39285714	0.03267312	0.41791045	0.37878788	12	5	FALSE	NCF1	10.75	12	0	0	0.80102041	FALSE	0	NCF1	1096	0.22395833
1188	2.4047619	0.02932937	0.41584158	0.39393939	12	5	FALSE	FCER1G	11.66666667	12	0	0	0.79931973	FALSE	0	FCER1G	1294	0.2464539
1223	2.83333333	0.02816079	0.35294118	0.2	5	5	FALSE	SASS6	7.4	5	0	0	0.73809524	FALSE	0	SASS6	540	0.26923077
1208	2.76190476	0.02779082	0.36206897	0.3	5	6	FALSE	MBP	11.6	5	0	0	0.74829932	FALSE	0	MBP	674	0.36129032
1166	2.83333333	0.02640027	0.35294118	0.41818182	11	5	FALSE	RPA1	8	11	0	0	0.73809524	FALSE	0	RPA1	1042	0.3041958
1273	3.04761905	0.02518716	0.328125	0	3	6	FALSE	TMEM119	7.33333333	3	0	0	0.70748299	FALSE	0	TMEM119	400	0.33333333
1167	2.57142857	0.02462268	0.38888889	0.47222222	9	5	FALSE	RPA2	9.88888889	9	0	0	0.7755102	FALSE	0	RPA2	790	0.25071225
1270	3.42857143	0.02380952	0.29166667	0	2	6	FALSE	SUSD3	4.5	2	0	0	0.65306122	FALSE	0	SUSD3	430	0.5
1359	4.36904762	0.02380952	0.22888283	0	2	6	FALSE	SLC40A1	2.5	2	0	0	0.51870748	FALSE	0	SLC40A1	402	0.5
1362	3.22619048	0.02380952	0.3099631	0	2	6	FALSE	FHIT	7	2	0	0	0.68197279	FALSE	0	FHIT	390	0.5
1297	2.9047619	0.01984198	0.3442623	0.1	5	6	FALSE	TWF2	8.2	5	0	0	0.72789116	FALSE	0	TWF2	574	0.304
1233	2.72619048	0.01891472	0.36681223	0.4	6	5	FALSE	SLAMF6	10.16666667	6	0	0	0.75340136	FALSE	0	SLAMF6	672	0.28571429
1307	2.75	0.0186566	0.36363636	0	4	5	FALSE	SNCG	9.25	4	0	0	0.75	FALSE	0	SNCG	466	0.29464286
1316	2.41666667	0.0185775	0.4137931	0.44444444	9	5	FALSE	RIPK3	12.55555556	9	0	0	0.79761905	FALSE	0	RIPK3	744	0.25623583
1169	2.52380952	0.01819814	0.39622642	0.44444444	9	6	FALSE	FLT4	12.66666667	9	0	0	0.78231293	FALSE	0	FLT4	998	0.28148148
1346	2.76190476	0.01659553	0.36206897	0.2	5	6	FALSE	YAF2	9.2	5	0	0	0.74829932	FALSE	0	YAF2	456	0.27272727
1213	3.03571429	0.01371098	0.32941176	0.6	5	6	FALSE	CCDC65	7.4	5	0	0	0.70918367	FALSE	0	CCDC65	308	0.34285714
1231	3.42857143	0.01293702	0.29166667	0	2	6	FALSE	ENTPD3	7	2	0	0	0.65306122	FALSE	0	ENTPD3	214	0.5
1194	2.67857143	0.01121876	0.37333333	0.33333333	4	5	FALSE	SLCO4C1	12.5	4	0	0	0.76020408	FALSE	0	SLCO4C1	306	0.32894737
1244	2.66666667	0.01030221	0.375	0.5	4	6	FALSE	ZFP62	15.75	4	0	0	0.76190476	FALSE	0	ZFP62	318	0.3974359
1290	3.08333333	0.00997766	0.32432432	0	3	6	FALSE	STEAP4	9	3	0	0	0.70238095	FALSE	0	STEAP4	458	0.38095238
1240	2.58333333	0.0084446	0.38709677	0.6	6	6	FALSE	IRF5	14.33333333	6	0	0	0.77380952	FALSE	0	IRF5	340	0.32945736
1369	2.60714286	0.0074046	0.38356164	0.4	5	6	FALSE	ETV4	15.4	5	0	0	0.77040816	FALSE	0	ETV4	402	0.37073171
1415	2.69047619	0.00683742	0.37168142	0.33333333	3	4	FALSE	ZNF583	16.66666667	3	0	0	0.7585034	FALSE	0	ZNF583	276	0.49494949
1154	2.78571429	0.00657654	0.35897436	0.76190476	7	5	FALSE	GINS4	10.28571429	7	0	0	0.74489796	FALSE	0	GINS4	334	0.34285714
1161	3.20238095	0.00620851	0.31226766	0.46666667	6	6	FALSE	IFT74	5.66666667	6	0	0	0.68537415	FALSE	0	IFT74	208	0.34375
1172	3.13095238	0.00615166	0.31939163	0.6	6	6	FALSE	IFT46	6.66666667	6	0	0	0.69557823	FALSE	0	IFT46	240	0.33333333
1364	2.5952381	0.00526466	0.3853211	0.5	5	6	FALSE	PIAS3	15.2	5	0	0	0.77210884	FALSE	0	PIAS3	334	0.34545455
1286	2.58333333	0.00483147	0.38709677	0.6	5	5	FALSE	PTPRU	16	5	0	0	0.77380952	FALSE	0	PTPRU	352	0.38095238
1250	2.6547619	0.00474625	0.37668161	0.5	5	6	FALSE	TOX	12.8	5	0	0	0.76360544	FALSE	0	TOX	304	0.31219512
1367	2.60714286	0.00434516	0.38356164	0.46666667	6	5	FALSE	DOCK3	12.66666667	6	0	0	0.77040816	FALSE	0	DOCK3	240	0.31666667
1214	3.52380952	0.00374467	0.28378378	0.6	5	7	FALSE	RSPH9	5.4	5	0	0	0.63945578	FALSE	0	RSPH9	74	0.47272727
1163	2.52380952	0.0035823	0.39622642	0.76190476	7	5	FALSE	NCF2	14.57142857	7	0	0	0.78231293	FALSE	0	NCF2	220	0.32380952
1160	3.28571429	0.0032237	0.30434783	0.7	5	7	FALSE	IFT81	6.4	5	0	0	0.67346939	FALSE	0	IFT81	136	0.4
1338	2.94047619	0.00312397	0.34008097	0.33333333	3	6	FALSE	CHI3L1	11.33333333	3	0	0	0.72278912	FALSE	0	CHI3L1	64	0.45833333
1251	3.07142857	0.00285101	0.3255814	0.33333333	4	6	FALSE	HIP1	8.75	4	0	0	0.70408163	FALSE	0	HIP1	84	0.425
1157	2.83333333	0.00278167	0.35294118	0.53333333	6	5	FALSE	COL4A1	11.5	6	0	0	0.73809524	FALSE	0	COL4A1	102	0.359375
1281	3.07142857	0.00268256	0.3255814	0.66666667	4	6	FALSE	LAMP3	9	4	0	0	0.70408163	FALSE	0	LAMP3	98	0.40909091
1300	3	0.00222971	0.33333333	0	2	6	FALSE	ZNF706	12.5	2	0	0	0.71428571	FALSE	0	ZNF706	80	0.52272727
1331	2.95238095	0.00166579	0.33870968	0	2	6	FALSE	ATP13A4	14.5	2	0	0	0.72108844	FALSE	0	ATP13A4	104	0.5625
1155	2.94047619	0.00146898	0.34008097	0.85714286	7	5	FALSE	GINS3	9.28571429	7	0	0	0.72278912	FALSE	0	GINS3	72	0.40372671
1175	2.94047619	0.00146898	0.34008097	0.85714286	7	5	FALSE	LOC523427	9.28571429	7	0	0	0.72278912	FALSE	0	LOC523427	72	0.40372671
1340	3.55952381	0.00145933	0.28093645	0	2	6	FALSE	EXTL1	8	2	0	0	0.63435374	FALSE	0	EXTL1	38	0.53846154
1158	3.07142857	0.00130816	0.3255814	0.8	5	6	FALSE	COL4A2	10	5	0	0	0.70408163	FALSE	0	COL4A2	54	0.38461538
1291	3.70238095	8.13E-04	0.27009646	0	2	6	FALSE	GRHL2	4.5	2	0	0	0.61394558	FALSE	0	GRHL2	26	0.58333333
1306	3.26190476	6.89E-04	0.30656934	0	3	6	FALSE	PARM1	7	3	0	0	0.67687075	FALSE	0	PARM1	22	0.42857143
1229	2.82142857	2.95E-04	0.35443038	0.9	5	6	FALSE	LAT2	13.8	5	0	0	0.73979592	FALSE	0	LAT2	12	0.43125
1170	3.35714286	0	0.29787234	1	3	6	FALSE	VEGFC	8.66666667	3	0	0	0.66326531	FALSE	0	VEGFC	0	0.72222222
1185	3.11904762	0	0.32061069	1	6	5	FALSE	RPA3	8.83333333	6	0	0	0.69727891	FALSE	0	RPA3	0	0.51960784
1198	3.44047619	0	0.29065744	1	2	6	FALSE	FBXL12	7	2	0	0	0.65136054	FALSE	0	FBXL12	0	0.58333333
1207	3.75	0	0.26666667	0	1	7	FALSE	PMP22	5	1	0	0	0.60714286	FALSE	0	PMP22	0	0
1260	3.3452381	0	0.29893238	0	1	5	FALSE	ATG16L2	11	1	0	0	0.66496599	FALSE	0	ATG16L2	0	0
1269	4.41666667	0	0.22641509	0	1	7	FALSE	SIRPB2	2	1	0	0	0.51190476	FALSE	0	SIRPB2	0	0
1276	4.03571429	0	0.24778761	0	1	6	FALSE	PKIG	5	1	0	0	0.56632653	FALSE	0	PKIG	0	0
1313	3.46428571	0	0.28865979	1	3	6	FALSE	TESPA1	6.66666667	3	0	0	0.64795918	FALSE	0	TESPA1	0	0.60606061
1320	3.52380952	0	0.28378378	0	1	7	FALSE	PLEKHA3	10	1	0	0	0.63945578	FALSE	0	PLEKHA3	0	0
1342	3.82142857	0	0.26168224	0	1	6	FALSE	RUFY4	5	1	0	0	0.59693878	FALSE	0	RUFY4	0	0
1353	4.03571429	0	0.24778761	0	1	7	FALSE	MYOF	3	1	0	0	0.56632653	FALSE	0	MYOF	0	0
1355	3.11904762	0	0.32061069	1	2	6	FALSE	MFSD12	14	2	0	0	0.69727891	FALSE	0	MFSD12	0	0.73684211
1372	4.60714286	0	0.21705426	0	1	7	FALSE	SLC35A1	3	1	0	0	0.48469388	FALSE	0	SLC35A1	0	0
1378	5.35714286	0	0.18666667	0	1	7	FALSE	SFXN1	2	1	0	0	0.37755102	FALSE	0	SFXN1	0	0
1386	3.25	0	0.30769231	0	1	6	FALSE	CDCA4	13	1	0	0	0.67857143	FALSE	0	CDCA4	0	0
1406	4.60714286	0	0.21705426	0	1	7	FALSE	RNF219	3	1	0	0	0.48469388	FALSE	0	RNF219	0	0
1433	3.19047619	0	0.31343284	0	1	6	FALSE	STRA8	15	1	0	0	0.68707483	FALSE	0	STRA8	0	0
1435	4.21428571	0	0.23728814	0	1	7	FALSE	KCNK1	2	1	0	0	0.54081633	FALSE	0	KCNK1	0	0
1450	3.26190476	0	0.30656934	0	1	6	FALSE	FRRS1L	17	1	0	0	0.67687075	FALSE	0	FRRS1L	0	0
