# Supplementary material for: Weighted gene co-expression network analysis identifies modules and functionally enriched pathways in the lactation process
Source: Sci Rep. 2021 Jan 27;11:2367. doi: 10.1038/s41598-021-81888-z (PMC7840764; doi:10.1038/s41598-021-81888-z)
Supplement: Supplementary file 7 [file 41598_2021_81888_MOESM7_ESM.csv]

SUID	AverageShortestPathLength	BetweennessCentrality	ClosenessCentrality	ClusteringCoefficient	Degree	Eccentricity	IsSingleNode	name	NeighborhoodConnectivity	NumberOfDirectedEdges	NumberOfUndirectedEdges	PartnerOfMultiEdgedNodePairs	Radiality	selected	SelfLoops	shared name	Stress	TopologicalCoefficient
1874	1.92307692	0.27221245	0.52	0.42222222	10	5	FALSE	HSPA8	8.8	10	0	0	0.86813187	FALSE	0	HSPA8	634	0.41428571
1818	1.96153846	0.27136752	0.50980392	0.8030303	12	4	FALSE	ND5	11.16666667	12	0	0	0.86263736	FALSE	0	ND5	524	0.65196078
1909	2.69230769	0.21846154	0.37142857	0	3	5	FALSE	ABCA2	5	3	0	0	0.75824176	FALSE	0	ABCA2	400	0.33333333
1905	2.53846154	0.2074359	0.39393939	0.1	5	6	FALSE	GATA1	3.8	5	0	0	0.78021978	FALSE	0	GATA1	506	0.26666667
1829	1.69230769	0.13533455	0.59090909	0.63809524	15	4	FALSE	CYTB	10.33333333	15	0	0	0.9010989	FALSE	0	CYTB	372	0.51666667
1221	2.15384615	0.12989011	0.46428571	0.3	5	5	FALSE	TIE1	8.8	5	0	0	0.83516484	FALSE	0	TIE1	314	0.43
1875	2.23076923	0.07717949	0.44827586	0.6	6	5	FALSE	HSPH1	9.5	6	0	0	0.82417582	FALSE	0	HSPH1	112	0.54901961
1903	3.57692308	0.07692308	0.27956989	0	2	6	FALSE	APBB1	2	2	0	0	0.63186813	FALSE	0	APBB1	136	0.5
1821	1.80769231	0.06620147	0.55319149	0.69230769	13	4	FALSE	COX1	10.76923077	13	0	0	0.88461538	FALSE	0	COX1	200	0.56680162
1828	1.88461538	0.05990232	0.53061224	0.81818182	12	4	FALSE	ND4	11.33333333	12	0	0	0.87362637	FALSE	0	ND4	160	0.62962963
1833	1.84615385	0.05863736	0.54166667	0.68181818	12	4	FALSE	NDUFAB1	10.83333333	12	0	0	0.87912088	FALSE	0	NDUFAB1	182	0.57017544
1820	1.84615385	0.04044078	0.54166667	0.78205128	13	4	FALSE	COX2	11.23076923	13	0	0	0.87912088	FALSE	0	COX2	152	0.62393162
1825	1.88461538	0.03110745	0.53061224	0.86363636	12	4	FALSE	ND6	11.75	12	0	0	0.87362637	FALSE	0	ND6	128	0.65277778
1914	3.03846154	0.01102564	0.32911392	0	2	6	FALSE	L1CAM	3.5	2	0	0	0.70879121	FALSE	0	L1CAM	46	0.625
1913	3.42307692	0.00461538	0.29213483	0	2	7	FALSE	CNTN4	3.5	2	0	0	0.65384615	FALSE	0	CNTN4	6	0.625
1883	2.23076923	0.00148718	0.44827586	0.86666667	6	5	FALSE	HSPA5	11.5	6	0	0	0.82417582	FALSE	0	HSPA5	6	0.63888889
1817	2.11538462	5.98E-04	0.47272727	0.96363636	11	4	FALSE	ND2	12	11	0	0	0.84065934	FALSE	0	ND2	4	0.75
1823	2.11538462	5.98E-04	0.47272727	0.96363636	11	4	FALSE	ND1	12	11	0	0	0.84065934	FALSE	0	ND1	4	0.75
1826	2.11538462	5.98E-04	0.47272727	0.96363636	11	4	FALSE	ND4L	12	11	0	0	0.84065934	FALSE	0	ND4L	4	0.75
1843	2.11538462	5.98E-04	0.47272727	0.96363636	11	4	FALSE	ND3	12	11	0	0	0.84065934	FALSE	0	ND3	4	0.75
1841	2.15384615	0	0.46428571	1	10	4	FALSE	COX3	12.1	10	0	0	0.83516484	FALSE	0	COX3	0	0.75625
1893	2.88461538	0	0.34666667	0	1	6	FALSE	SNRNP70	10	1	0	0	0.73076923	FALSE	0	SNRNP70	0	0
1900	3.19230769	0	0.31325301	0	1	6	FALSE	SH3BGRL	6	1	0	0	0.68681319	FALSE	0	SH3BGRL	0	0
1902	4.53846154	0	0.22033898	0	1	7	FALSE	DEPDC7	2	1	0	0	0.49450549	FALSE	0	DEPDC7	0	0
1921	3.5	0	0.28571429	0	1	7	FALSE	BAMBI	5	1	0	0	0.64285714	FALSE	0	BAMBI	0	0
412	3.65384615	0	0.27368421	0	1	6	FALSE	GCNT4	3	1	0	0	0.62087912	FALSE	0	GCNT4	0	0
1935	3.5	0	0.28571429	0	1	7	FALSE	HOMER2	5	1	0	0	0.64285714	FALSE	0	HOMER2	0	0
