# Supplementary material for: Weighted gene co-expression network analysis identifies modules and functionally enriched pathways in the lactation process
Source: Sci Rep. 2021 Jan 27;11:2367. doi: 10.1038/s41598-021-81888-z (PMC7840764; doi:10.1038/s41598-021-81888-z)
Supplement: Supplementary file 8 [file 41598_2021_81888_MOESM8_ESM.csv]

GLT1D1
ARL6IP1
NTHL1
CDCA4
NCF1
PSMB8
WDR82
DNAJB11
GRAMD1B
ATP11B
RIPK3
CHRDL2
HPDL
FUT11
GNG7
MSMO1
MBP
HPSE
ANKRD13D
MAPK4
ITGAL
STT3A
DEPDC7
ANKRD35
SCRN2
SLC40A1
ZNF692
ATP13A4
GRHL2
SH3BGRL
PLEKHA3
TLR8
KCNK1
TMED2
ZNF787
ATG16L2
MVP
RHPN1
CST6
RNASEL
RASD1
RTP4
HSPH1
IFI35
PLEKHS1
DERL1
DOCK3
FICD
TMEM119
GSDMD
CEP57
PARM1
SLC33A1
IZUMO4
TMEM39A
ARL4A
S1PR2
GINS1
PDIA3
LYSMD2
ALG6
FHIT
ADAMTSL4
TOX
CDH3
GPR155
COL4A2
ZFP62
ND2
YAF2
SPI1
SUSD3
ZNF706
UFSP2
RAI2
PLA2G7
SSR1
COL4A1
GINM1
PTPRU
FCER1G
KLHL11
PMP22
SCAF4
TRIM68
PDE3B
LMBRD1
RPA2
LCN12
NT5C
MYBL2
JMJD7
CDC37L1
MYOF
GMIP
ETV4
COX1
LAT2
TMEM80
ANKRD9
THAP3
EBAG9
DAB2
HERPUD1
PXDC1
HOMER2
STRA8
CALU
HSPA5
IAH1
NCBP1
MFSD12
TXNDC11
IFT81
PSMB10
SLCO4C1
