# Supplementary material for: Weighted gene co-expression network analysis identifies modules and functionally enriched pathways in the lactation process
Source: Sci Rep. 2021 Jan 27;11:2367. doi: 10.1038/s41598-021-81888-z (PMC7840764; doi:10.1038/s41598-021-81888-z)
Supplement: Supplementary file 9 [file 41598_2021_81888_MOESM9_ESM.csv]

Modules	Hub genes
Black	GSPT1
	RPS27L
	PHF6
	SLC24A5
	SIRT3
Blue	FATE1
	TAAR5
	TAS2R39
	TMEM225
	PRPS1L1
Brown	TRIP12
	AP1G1
	CUL3
	ZC3H11A
	CLPX
Cyan	SDCBP
	ZDHHC7
	EDEM1
	BIN2
	TYK2
Green	YAP1
	TOM1L1
	ESRP1
	TEAD1
	SOWAHB
Greenyellow	P2RX3
	IQCA1
	FAM71F2
	CATSPERD
	LIM2
Grey	SERINC2
	CCDC170
	ACOT6
	NCKAP5L
	DDR2
Lightcyan	PARP2
	ADAL
	ACAT1
	CMPK1
	UNG
Magenta	CHAMP1
	TXNDC17
	EMC3
	ALAS1
	HDAC3
Midnightblue	FUZ
	ZNF32
	ACOT8
	WDR18
	KLHDC3
Pink	SLA2
	CARD11
	ACAP1
	ATP8B2
	TESPA1
Purple	FNDC9
	CHRNG
	CHAD
	SRRM5
	NAP1L5
Red	MCCD1
	ACOT12
	LRRC72
	ODF4
	LHFPL5
Salmon	APLNR
	MYCT1
	OLFML1
	BCL6B
	HOXD4
Tan	CAMSAP3
	SIX5
	ARHGEF16
	TMEM120B
	GPRC5B
Turquoise	EIF1AX
	MAGOH
	BAG6
	POMP
	CAPZB
Yellow	RXFP2
	PIGC
	PELO
	KLB
	CDKL3
